# Supplementary material for: Genome assembly and population genomic analysis reveal the genetic basis of popcorn evolution
Source: Plant Biotechnol J. 2025 May 5;23(7):2911–27. doi: 10.1111/pbi.70125 (PMC12205860; doi:10.1111/pbi.70125)
Supplement: Supplementary file 2 — Table S1 Summary of SP genome sequence. Table S2 Summary statistics for the popcorn assembly. Table S3 BUSCO analysis. Table S4 Repetitive elements. Table S5 Gene model annotation. Table S6 PAVs. Table S7 Maize samples for population genomic analysis. Table S8 Maize genes under selection based on XP‐CLR tests. Table S9 Key genes under selection for the reshaping of popcorn during domestication. Table S10 The distribution of ZmKW1 alleles in teosinte and maize populations. Table S11 Primers list. [file PBI-23-2911-s001.xlsx]

## Sheet: Supplementary Table 1
Supplementary Table 1. Summary of SP genome sequnce.
	Hifi reads	HiC reads	Final assembly
Library	10-20kb	PE150	-
Platform	PacBio Hifi	Illumina Hiseq	-
Clean Base(Gb)	58	192.48	-
Read Number	3668383	641615767	-
Sequencing Depth	26.93	144.43	-
Assembled Size(Mb)	2326.41	-	2326.41
Scaffold Number	-	-	3976

## Sheet: Supplementary Table 2
Supplementary Table 2. Summary statistics for the Popcorn assembly.
Genomic feature	Popcorn
Length of Popcorn assembly(bp)	2,326,407,720
Length of 10 pseudochromosomes	2,043,152,908
Largest scaffolds(bp)	286,187,700
Scaffold N50(Mb)	217.11
Contig N50(Mb)	59.68
Number of unassigned contigs	3,976
Number of genes	42,572
Total size of transposable elements(bp)	1,928,151,184

## Sheet: Supplementary Table 3
Supplementary Table 3. BUSCO analysis.
C:96.4%[S:86.6%,D:9.8%],F:2.2%,M:1.4%,n:1614
BUSCO	Number	Percent(%)
Complete BUSCOs(C )	1555	0.964
Complete and single-copy BUSCOs(S)	1397	0.866
Complete and duplicated BUSCOs(D)	158	0.098
Fragmented BUSCOs(F)	36	0.022
Missing BUSCOs(M)	23	0.014
Total BUSCO groups searched	1614	1

## Sheet: Supplementary Table 4
Supplementary Table 4. Repetitive elements
Total Sequences:		3986
Total Length:		2310941869	bp
Class		Count	bpMasked	%masked
LTR
	Copia	316233	284000000	0.1229
	Gypsy	739825	1010000000	0.4349
	unknown	301734	223000000	0.0965
TIR
	CACTA	92651	54867630	0.0237
	Mutator	108904	34287164	0.0148
	PIF_Harbinger	81265	19571443	0.0085
	Tc1_Mariner	25570	6499666	0.0028
	hAT	53744	21028074	0.0091
nonTIR
	helitron	373839	280000000	0.1211
Total	interspersed	2093765	1930000000	0.8344

## Sheet: Supplementary Table 5
Supplementary Table 5. Gene model annotation
Chromosome	Size (Mb)	Gene Number
Chr1	286.187	5519
Chr2	233.402	4412
Chr3	227.642	4200
Chr4	242.44	4097
Chr5	217.112	4122
Chr6	163.824	3085
Chr7	171.94	3076
Chr8	177.975	3427
Chr9	156.408	2897
Chr10	140.994	2658
unplaced	283.254	5078
total	2326.4	42572

## Sheet: Supplementary Table 6
Supplementary Table 6. PAVs
Insertion
Size range	Count	Total bp
50-500 bp	13909	2534788
500-10000 bp	9271	34694936
10000-50000 bp	1113	15431243
50000-100000 bp	0	0
100000-500000 bp	0	0
500000-1000000 bp	0	0
Total	24293	52660967
Deletion
Size range	Count	Total bp
50-500 bp	12840	2190560
500-10000 bp	14188	72988804
10000-50000 bp	7903	151189979
50000-100000 bp	509	33858367
100000-500000 bp	155	33473475
500000-1000000 bp	81	57600155
Total	35676	351301340

## Sheet: Supplementary Table 7
Supplementary Table 7. Maize samples for population genomic analysis
No.	sample Name	type	vcf rename
1	12E	stiff stalk	1_12E:2500
2	A619	non-stiff stalk	2_A619:250
3	A632	stiff stalk	3_A632:250
4	A634	stiff stalk	4_A634:250
5	A635	stiff stalk	5_A635:250
6	A641	stiff stalk	6_A641:250
7	A680	stiff stalk	7_A680:250
8	A682	non-stiff stalk	8_A682:250
9	Ames10248	Ames282	9_Ames1024
10	Ames12729	Ames282	10_Ames127
11	Ames12731	Ames282	11_Ames127
12	Ames12732	Ames282	12_Ames127
13	Ames12734	Ames282	13_Ames127
14	Ames12735	Ames282	14_Ames127
15	Ames14115	non-stiff stalk	15_Ames141
16	Ames14116	non-stiff stalk	16_Ames141
17	Ames14408	tropical	17_Ames144
18	Ames18999	Ames282	18_Ames189
19	Ames19000	Ames282	19_Ames190
20	Ames19002	Ames282	20_Ames190
21	Ames19006	non-stiff stalk	21_Ames190
22	Ames19016	non-stiff stalk	22_Ames190
23	Ames19283	stiff stalk	23_Ames192
24	Ames19284	non-stiff stalk	24_Ames192
25	Ames19286	non-stiff stalk	25_Ames192
26	Ames19287	non-stiff stalk	26_Ames192
27	Ames19288	non-stiff stalk	27_Ames192
28	Ames19289	non-stiff stalk	28_Ames192
29	Ames19290	non-stiff stalk	29_Ames192
30	Ames19292	stiff stalk	30_Ames192
31	Ames19293	stiff stalk	31_Ames192
32	Ames19308	stiff stalk	32_Ames193
33	Ames19309	stiff stalk	33_Ames193
34	Ames19311	stiff stalk	34_Ames193
35	Ames19313	non-stiff stalk	35_Ames193
36	Ames19314	Ames282	36_Ames193
37	Ames19316	Ames282	37_Ames193
38	Ames19318	non-stiff stalk	38_Ames193
39	Ames19319	non-stiff stalk	39_Ames193
40	Ames19323	Ames282	40_Ames193
41	Ames19326	Ames282	41_Ames193
42	Ames19327	Ames282	42_Ames193
43	Ames19328	non-stiff stalk	43_Ames193
44	Ames19330	Ames282	44_Ames193
45	Ames20120	non-stiff stalk	45_Ames201
46	Ames20137	non-stiff stalk	46_Ames201
47	Ames20140	Ames282	47_Ames201
48	Ames20190	Ames282	48_Ames201
49	Ames21512	Ames282	49_Ames215
50	Ames22011	Sweet Corn	50_Ames220
51	Ames22012	Sweet Corn	51_Ames220
52	Ames22013	Sweet Corn	52_Ames220
53	Ames22014	Sweet Corn	53_Ames220
54	Ames22015	Sweet Corn	54_Ames220
55	Ames22016	Sweet Corn	55_Ames220
56	Ames22017	Sweet Corn	56_Ames220
57	Ames22018	Sweet Corn	57_Ames220
58	Ames22019	Sweet Corn	58_Ames220
59	Ames22020	Sweet Corn	59_Ames220
60	Ames22021	Sweet Corn	60_Ames220
61	Ames22022	Sweet Corn	61_Ames220
62	Ames22023	Sweet Corn	62_Ames220
63	Ames22024	Sweet Corn	63_Ames220
64	Ames22025	Sweet Corn	64_Ames220
65	Ames22026	Sweet Corn	65_Ames220
66	Ames22027	Sweet Corn	66_Ames220
67	Ames22028	Sweet Corn	67_Ames220
68	Ames22029	Sweet Corn	68_Ames220
69	Ames22030	Sweet Corn	69_Ames220
70	Ames22031	Sweet Corn	70_Ames220
71	Ames22032	Sweet Corn	71_Ames220
72	Ames22033	Sweet Corn	72_Ames220
73	Ames22034	Sweet Corn	73_Ames220
74	Ames22035	Sweet Corn	74_Ames220
75	Ames22036	Sweet Corn	75_Ames220
76	Ames22037	Sweet Corn	76_Ames220
77	Ames22038	Sweet Corn	77_Ames220
78	Ames22039	Sweet Corn	78_Ames220
79	Ames22040	Sweet Corn	79_Ames220
80	Ames22041	Sweet Corn	80_Ames220
81	Ames22042	Sweet Corn	81_Ames220
82	Ames22043	Sweet Corn	82_Ames220
83	Ames22044	Sweet Corn	83_Ames220
84	Ames22045	Sweet Corn	84_Ames220
85	Ames22046	Sweet Corn	85_Ames220
86	Ames22047	Sweet Corn	86_Ames220
87	Ames22048	Sweet Corn	87_Ames220
88	Ames22049	Sweet Corn	88_Ames220
89	Ames22050	Sweet Corn	89_Ames220
90	Ames22051	Sweet Corn	90_Ames220
91	Ames22052	Sweet Corn	91_Ames220
92	Ames22053	Sweet Corn	92_Ames220
93	Ames22054	Sweet Corn	93_Ames220
94	Ames22055	Sweet Corn	94_Ames220
95	Ames22056	Sweet Corn	95_Ames220
96	Ames22057	Sweet Corn	96_Ames220
97	Ames22058	Sweet Corn	97_Ames220
98	Ames22059	Sweet Corn	98_Ames220
99	Ames22060	Sweet Corn	99_Ames220
100	Ames22061	Sweet Corn	100_Ames22
101	Ames22062	Sweet Corn	101_Ames22
102	Ames22063	Sweet Corn	102_Ames22
103	Ames22064	Sweet Corn	103_Ames22
104	Ames22065	Sweet Corn	104_Ames22
105	Ames22066	Sweet Corn	105_Ames22
106	Ames22067	Sweet Corn	106_Ames22
107	Ames22443	Ames282	107_Ames22
108	Ames22748	stiff stalk	108_Ames22
109	Ames22749	non-stiff stalk	109_Ames22
110	Ames22750	non-stiff stalk	110_Ames22
111	Ames22753	stiff stalk	111_Ames22
112	Ames22754	Ames282	112_Ames22
113	Ames22755	non-stiff stalk	113_Ames22
114	Ames22756	stiff stalk	114_Ames22
115	Ames22757	non-stiff stalk	115_Ames22
116	Ames22763	Ames282	116_Ames22
117	Ames23405	Ames282	117_Ames23
118	Ames23450	Ames282	118_Ames23
119	Ames23458	non-stiff stalk	119_Ames23
120	Ames23469	stiff stalk	120_Ames23
121	Ames23470	stiff stalk	121_Ames23
122	Ames23471	stiff stalk	122_Ames23
123	Ames23473	stiff stalk	123_Ames23
124	Ames23485	stiff stalk	124_Ames23
125	Ames23491	stiff stalk	125_Ames23
126	Ames23494	stiff stalk	126_Ames23
127	Ames23503	stiff stalk	127_Ames23
128	Ames23504	stiff stalk	128_Ames23
129	Ames23507	Sweet Corn	129_Ames23
130	Ames23508	Sweet Corn	130_Ames23
131	Ames23509	Sweet Corn	131_Ames23
132	Ames23510	Sweet Corn	132_Ames23
133	Ames24575	popcorn	133_Ames24
134	Ames24576	popcorn	134_Ames24
135	Ames24577	popcorn	135_Ames24
136	Ames24704	non-stiff stalk	136_Ames24
137	Ames24709	non-stiff stalk	137_Ames24
138	Ames24711	non-stiff stalk	138_Ames24
139	Ames24730	stiff stalk	139_Ames24
140	Ames24734	Ames282	140_Ames24
141	Ames24743	stiff stalk	141_Ames24
142	Ames24746	non-stiff stalk	142_Ames24
143	Ames24747	non-stiff stalk	143_Ames24
144	Ames24748	non-stiff stalk	144_Ames24
145	Ames24749	non-stiff stalk	145_Ames24
146	Ames24750	non-stiff stalk	146_Ames24
147	Ames24752	Ames282	147_Ames24
148	Ames24989	non-stiff stalk	148_Ames24
149	Ames25177	tropical	149_Ames25
150	Ames25219	non-stiff stalk	150_Ames25
151	Ames25220	non-stiff stalk	151_Ames25
152	Ames25221	non-stiff stalk	152_Ames25
153	Ames2523	stiff stalk	153_Ames25
154	Ames25372	stiff stalk	154_Ames25
155	Ames25374	stiff stalk	155_Ames25
156	Ames26004	popcorn	156_Ames26
157	Ames26116	Ames282	157_Ames26
158	Ames26138	stiff stalk	158_Ames26
159	Ames26253	tropical	159_Ames26
160	Ames26604	Ames282	160_Ames26
161	Ames26742	stiff stalk	161_Ames26
162	Ames26743	stiff stalk	162_Ames26
163	Ames26744	stiff stalk	163_Ames26
164	Ames26747	non-stiff stalk	164_Ames26
165	Ames26748	non-stiff stalk	165_Ames26
166	Ames26753	non-stiff stalk	166_Ames26
167	Ames26754	non-stiff stalk	167_Ames26
168	Ames26756	stiff stalk	168_Ames26
169	Ames26757	non-stiff stalk	169_Ames26
170	Ames26758	stiff stalk	170_Ames26
171	Ames26760	stiff stalk	171_Ames26
172	Ames26761	stiff stalk	172_Ames26
173	Ames26762	stiff stalk	173_Ames26
174	Ames26763	stiff stalk	174_Ames26
175	Ames26764	non-stiff stalk	175_Ames26
176	Ames26765	non-stiff stalk	176_Ames26
177	Ames26766	non-stiff stalk	177_Ames26
178	Ames26767	stiff stalk	178_Ames26
179	Ames26768	stiff stalk	179_Ames26
180	Ames26769	Ames282	180_Ames26
181	Ames26771	Ames282	181_Ames26
182	Ames26776	non-stiff stalk	182_Ames26
183	Ames26785	stiff stalk	183_Ames26
184	Ames26786	stiff stalk	184_Ames26
185	Ames26787	Ames282	185_Ames26
186	Ames26801	non-stiff stalk	186_Ames26
187	Ames26802	non-stiff stalk	187_Ames26
188	Ames26808	stiff stalk	188_Ames26
189	Ames26812	Sweet Corn	189_Ames26
190	Ames26813	Sweet Corn	190_Ames26
191	Ames26815	Sweet Corn	191_Ames26
192	Ames27033	stiff stalk	192_Ames27
193	Ames27038	Ames282	193_Ames27
194	Ames27050	Ames282	194_Ames27
195	Ames27051	stiff stalk	195_Ames27
196	Ames27052	stiff stalk	196_Ames27
197	Ames27053	stiff stalk	197_Ames27
198	Ames27062	Ames282	198_Ames27
199	Ames27064	Ames282	199_Ames27
200	Ames27065	stiff stalk	200_Ames27
201	Ames27066	stiff stalk	201_Ames27
202	Ames27067	Ames282	202_Ames27
203	Ames27068	Ames282	203_Ames27
204	Ames27069	Ames282	204_Ames27
205	Ames27070	Ames282	205_Ames27
206	Ames27071	tropical	206_Ames27
207	Ames27072	tropical	207_Ames27
208	Ames27074	tropical	208_Ames27
209	Ames27075	tropical	209_Ames27
210	Ames27076	tropical	210_Ames27
211	Ames27077	tropical	211_Ames27
212	Ames27078	tropical	212_Ames27
213	Ames27079	tropical	213_Ames27
214	Ames27080	tropical	214_Ames27
215	Ames27081	tropical	215_Ames27
216	Ames27082	tropical	216_Ames27
217	Ames27083	tropical	217_Ames27
218	Ames27084	tropical	218_Ames27
219	Ames27085	tropical	219_Ames27
220	Ames27086	tropical	220_Ames27
221	Ames27087	tropical	221_Ames27
222	Ames27088	tropical	222_Ames27
223	Ames27089	tropical	223_Ames27
224	Ames27090	tropical	224_Ames27
225	Ames27091	tropical	225_Ames27
226	Ames27093	tropical	226_Ames27
227	Ames27094	tropical	227_Ames27
228	Ames27095	tropical	228_Ames27
229	Ames27096	tropical	229_Ames27
230	Ames27097	tropical	230_Ames27
231	Ames27098	tropical	231_Ames27
232	Ames27099	tropical	232_Ames27
233	Ames27100	tropical	233_Ames27
234	Ames27101	tropical	234_Ames27
235	Ames27102	tropical	235_Ames27
236	Ames27105	Ames282	236_Ames27
237	Ames27106	Ames282	237_Ames27
238	Ames27108	Ames282	238_Ames27
239	Ames27110	Ames282	239_Ames27
240	Ames27111	Ames282	240_Ames27
241	Ames27112	Ames282	241_Ames27
242	Ames27113	Ames282	242_Ames27
243	Ames27114	Ames282	243_Ames27
244	Ames27115	Ames282	244_Ames27
245	Ames27116	Ames282	245_Ames27
246	Ames27117	Sweet Corn	246_Ames27
247	Ames27118	Sweet Corn	247_Ames27
248	Ames27119	Sweet Corn	248_Ames27
249	Ames27120	Sweet Corn	249_Ames27
250	Ames27121	Ames282	250_Ames27
251	Ames27122	Ames282	251_Ames27
252	Ames27123	tropical	252_Ames27
253	Ames27124	tropical	253_Ames27
254	Ames27125	tropical	254_Ames27
255	Ames27126	tropical	255_Ames27
256	Ames27128	tropical	256_Ames27
257	Ames27129	tropical	257_Ames27
258	Ames27130	Ames282	258_Ames27
259	Ames27131	Ames282	259_Ames27
260	Ames27132	Ames282	260_Ames27
261	Ames27133	Ames282	261_Ames27
262	Ames27134	Ames282	262_Ames27
263	Ames27135	Ames282	263_Ames27
264	Ames27136	Ames282	264_Ames27
265	Ames27137	Ames282	265_Ames27
266	Ames27138	stiff stalk	266_Ames27
267	Ames27139	Ames282	267_Ames27
268	Ames27140	non-stiff stalk	268_Ames27
269	Ames27141	Ames282	269_Ames27
270	Ames27142	stiff stalk	270_Ames27
271	Ames27143	Ames282	271_Ames27
272	Ames27144	Ames282	272_Ames27
273	Ames27145	Ames282	273_Ames27
274	Ames27146	Ames282	274_Ames27
275	Ames27147	Ames282	275_Ames27
276	Ames27148	Ames282	276_Ames27
277	Ames27149	Ames282	277_Ames27
278	Ames27151	Ames282	278_Ames27
279	Ames27153	Ames282	279_Ames27
280	Ames27155	Ames282	280_Ames27
281	Ames27156	Ames282	281_Ames27
282	Ames27158	Ames282	282_Ames27
283	Ames27159	Ames282	283_Ames27
284	Ames27160	stiff stalk	284_Ames27
285	Ames27161	stiff stalk	285_Ames27
286	Ames27164	Ames282	286_Ames27
287	Ames27165	Ames282	287_Ames27
288	Ames27166	Ames282	288_Ames27
289	Ames27167	Ames282	289_Ames27
290	Ames27168	Ames282	290_Ames27
291	Ames27169	Ames282	291_Ames27
292	Ames27170	Ames282	292_Ames27
293	Ames27171	Ames282	293_Ames27
294	Ames27172	Ames282	294_Ames27
295	Ames27173	Ames282	295_Ames27
296	Ames27174	Ames282	296_Ames27
297	Ames27175	Ames282	297_Ames27
298	Ames27176	Ames282	298_Ames27
299	Ames27177	Ames282	299_Ames27
300	Ames27178	Ames282	300_Ames27
301	Ames27179	Ames282	301_Ames27
302	Ames27180	Ames282	302_Ames27
303	Ames27183	non-stiff stalk	303_Ames27
304	Ames27184	non-stiff stalk	304_Ames27
305	Ames27185	stiff stalk	305_Ames27
306	Ames27187	Ames282	306_Ames27
307	Ames27188	popcorn	307_Ames27
308	Ames27189	Ames282	308_Ames27
309	Ames27190	Ames282	309_Ames27
310	Ames27191	Ames282	310_Ames27
311	Ames27192	Ames282	311_Ames27
312	Ames27193	Ames282	312_Ames27
313	Ames27196	Ames282	313_Ames27
314	Ames27197	non-stiff stalk	314_Ames27
315	Ames27198	non-stiff stalk	315_Ames27
316	Ames27199	non-stiff stalk	316_Ames27
317	Ames27200	non-stiff stalk	317_Ames27
318	Ames27201	non-stiff stalk	318_Ames27
319	Ames27202	stiff stalk	319_Ames27
320	Ames27203	stiff stalk	320_Ames27
321	Ames27204	stiff stalk	321_Ames27
322	Ames27206	stiff stalk	322_Ames27
323	Ames27208	stiff stalk	323_Ames27
324	Ames27209	non-stiff stalk	324_Ames27
325	Ames27210	non-stiff stalk	325_Ames27
326	Ames27211	non-stiff stalk	326_Ames27
327	Ames27213	non-stiff stalk	327_Ames27
328	Ames27214	stiff stalk	328_Ames27
329	Ames27216	stiff stalk	329_Ames27
330	Ames27217	stiff stalk	330_Ames27
331	Ames27218	stiff stalk	331_Ames27
332	Ames27219	stiff stalk	332_Ames27
333	Ames27258	tropical	333_Ames27
334	Ames27259	tropical	334_Ames27
335	Ames27260	tropical	335_Ames27
336	Ames27261	Ames282	336_Ames27
337	Ames27444	Sweet Corn	337_Ames27
338	Ames27445	Sweet Corn	338_Ames27
339	Ames27446	Sweet Corn	339_Ames27
340	Ames27447	Sweet Corn	340_Ames27
341	Ames27450	stiff stalk	341_Ames27
342	Ames27451	stiff stalk	342_Ames27
343	Ames28170	non-stiff stalk	343_Ames28
344	Ames28184	tropical	344_Ames28
345	Ames28185	tropical	345_Ames28
346	Ames28186	Sweet Corn	346_Ames28
347	Ames28360	stiff stalk	347_Ames28
348	Ames28364	Sweet Corn	348_Ames28
349	Ames28366	stiff stalk	349_Ames28
350	Ames28417	stiff stalk	350_Ames28
351	Ames28418	stiff stalk	351_Ames28
352	Ames28419	stiff stalk	352_Ames28
353	Ames28421	stiff stalk	353_Ames28
354	Ames28422	stiff stalk	354_Ames28
355	Ames28423	stiff stalk	355_Ames28
356	Ames28424	non-stiff stalk	356_Ames28
357	Ames28425	non-stiff stalk	357_Ames28
358	Ames28426	non-stiff stalk	358_Ames28
359	Ames28938	non-stiff stalk	359_Ames28
360	Ames28939	Ames282	360_Ames28
361	Ames28957	Sweet Corn	361_Ames28
362	Ames28970	popcorn	362_Ames28
363	Ames28971	popcorn	363_Ames28
364	Ames28972	popcorn	364_Ames28
365	Ames28973	popcorn	365_Ames28
366	Ames28974	popcorn	366_Ames28
367	Ames28975	popcorn	367_Ames28
368	Ames28977	popcorn	368_Ames28
369	Ames28978	popcorn	369_Ames28
370	Ames28979	popcorn	370_Ames28
371	Ames28980	popcorn	371_Ames28
372	Ames28981	popcorn	372_Ames28
373	Ames28982	popcorn	373_Ames28
374	Ames28984	popcorn	374_Ames28
375	Ames28985	popcorn	375_Ames28
376	Ames28986	popcorn	376_Ames28
377	Ames28987	popcorn	377_Ames28
378	Ames28988	popcorn	378_Ames28
379	Ames28989	popcorn	379_Ames28
380	Ames28990	popcorn	380_Ames28
381	Ames28991	popcorn	381_Ames28
382	Ames28992	popcorn	382_Ames28
383	Ames28994	popcorn	383_Ames28
384	Ames28995	popcorn	384_Ames28
385	Ames28996	popcorn	385_Ames28
386	Ames28998	popcorn	386_Ames28
387	Ames28999	popcorn	387_Ames28
388	Ames29001	popcorn	388_Ames29
389	Ames29002	popcorn	389_Ames29
390	Ames29003	popcorn	390_Ames29
391	Ames29005	popcorn	391_Ames29
392	Ames29006	popcorn	392_Ames29
393	Ames29007	popcorn	393_Ames29
394	Ames29008	popcorn	394_Ames29
395	Ames29009	popcorn	395_Ames29
396	Ames29010	popcorn	396_Ames29
397	Ames29011	popcorn	397_Ames29
398	Ames29012	popcorn	398_Ames29
399	Ames29013	popcorn	399_Ames29
400	Ames29014	popcorn	400_Ames29
401	Ames29015	popcorn	401_Ames29
402	Ames29016	popcorn	402_Ames29
403	Ames29017	popcorn	403_Ames29
404	Ames29018	popcorn	404_Ames29
405	Ames29019	popcorn	405_Ames29
406	Ames29020	popcorn	406_Ames29
407	Ames29021	popcorn	407_Ames29
408	Ames29022	popcorn	408_Ames29
409	Ames29030	popcorn	409_Ames29
410	Ames29045	tropical	410_Ames29
411	Ames29393	tropical	411_Ames29
412	Ames30522	landraces	412_Ames30
413	Ames30523	landraces	413_Ames30
414	Ames30524	landraces	414_Ames30
415	Ames30526	landraces	415_Ames30
416	Ames30527	landraces	416_Ames30
417	Ames30529	landraces	417_Ames30
418	Ames30531	landraces	418_Ames30
419	Ames30533	landraces	419_Ames30
420	Ames30534	landraces	420_Ames30
421	Ames30535	landraces	421_Ames30
422	Ames30537	landraces	422_Ames30
423	Ames30856	tropical	423_Ames30
424	Ames30857	tropical	424_Ames30
425	Ames30858	tropical	425_Ames30
426	Ames30859	tropical	426_Ames30
427	Ames30860	tropical	427_Ames30
428	Ames30861	tropical	428_Ames30
429	Ames7871	Ames282	429_Ames78
430	Ames8397	stiff stalk	430_Ames83
431	Ames8399	Ames282	431_Ames83
432	B103	non-stiff stalk	432_B103:2
433	B104	stiff stalk	433_B104:2
434	B105	stiff stalk	434_B105:2
435	B109	stiff stalk	435_B109:2
436	B14A	stiff stalk	436_B14A:2
437	B164	stiff stalk	437_B164:2
438	B37	stiff stalk	438_B37:25
439	B57	non-stiff stalk	439_B57:25
440	B68	stiff stalk	440_B68:25
441	B73	stiff stalk	441_B73:25
442	B73Htrhm	stiff stalk	442_B73Htr
443	B75	non-stiff stalk	443_B75:25
444	B76	stiff stalk	444_B76:25
445	B97	non-stiff stalk	445_B97:25
446	C103	non-stiff stalk	446_C103:2
447	C123	non-stiff stalk	447_C123:2
448	CIze21	Ames282	448_CIze21
449	CIze28	Ames282	449_CIze28
450	CIze7	Ames282	450_CIze7:
451	CIze91	Ames282	451_CIze91
452	CML10	tropical	452_CML10:
453	CML101	tropical	453_CML101
454	CML101(Krakowsky)	tropical	454_CML101
455	CML103	tropical	455_CML103
456	CML107	tropical	456_CML107
457	CML108	tropical	457_CML108
458	CML11	tropical	458_CML11:
459	CML115	tropical	459_CML115
460	CML116	tropical	460_CML116
461	CML118	tropical	461_CML118
462	CML121	tropical	462_CML121
463	CML139	tropical	463_CML139
464	CML14	tropical	464_CML14:
465	CML142	tropical	465_CML142
466	CML144	tropical	466_CML144
467	CML144(Krakowsky)	tropical	467_CML144
468	CML154Q	tropical	468_CML154
469	CML157Q	tropical	469_CML157
470	CML158Q	tropical	470_CML158
471	CML172	tropical	471_CML172
472	CML176	tropical	472_CML176
473	CML176(Krakowsky)	tropical	473_CML176
474	CML184	tropical	474_CML184
475	CML195	tropical	475_CML195
476	CML196	tropical	476_CML196
477	CML197	tropical	477_CML197
478	CML198	tropical	478_CML198
479	CML198(Krakowsky)	tropical	479_CML198
480	CML199	tropical	480_CML199
481	CML200	tropical	481_CML200
482	CML201	tropical	482_CML201
483	CML204	tropical	483_CML204
484	CML204(Krakowsky)	tropical	484_CML204
485	CML206	tropical	485_CML206
486	CML206(Krakowsky)	tropical	486_CML206
487	CML210	tropical	487_CML210
488	CML211	tropical	488_CML211
489	CML212	tropical	489_CML212
490	CML213	tropical	490_CML213
491	CML214	tropical	491_CML214
492	CML215	tropical	492_CML215
493	CML217	tropical	493_CML217
494	CML218	tropical	494_CML218
495	CML219	tropical	495_CML219
496	CML220	tropical	496_CML220
497	CML223	tropical	497_CML223
498	CML224	tropical	498_CML224
499	CML225	tropical	499_CML225
500	CML226	tropical	500_CML226
501	CML227	tropical	501_CML227
502	CML227(Krakowsky)	tropical	502_CML227
503	CML228	tropical	503_CML228
504	CML229	tropical	504_CML229
505	CML230	tropical	505_CML230
506	CML231	tropical	506_CML231
507	CML233	tropical	507_CML233
508	CML233(Krakowsky)	tropical	508_CML233
509	CML234	tropical	509_CML234
510	CML235	tropical	510_CML235
511	CML235(Krakowsky)	tropical	511_CML235
512	CML236	tropical	512_CML236
513	CML236(Krakowsky)	tropical	513_CML236
514	CML238	tropical	514_CML238
515	CML242	tropical	515_CML242
516	CML242(Krakowsky)	tropical	516_CML242
517	CML246	tropical	517_CML246
518	CML247	tropical	518_CML247
519	CML254	tropical	519_CML254
520	CML255	tropical	520_CML255
521	CML255(Krakowsky)	tropical	521_CML255
522	CML258	tropical	522_CML258
523	CML261	tropical	523_CML261
524	CML264	tropical	524_CML264
525	CML269	tropical	525_CML269
526	CML270	tropical	526_CML270
527	CML277	tropical	527_CML277
528	CML281	tropical	528_CML281
529	CML287	tropical	529_CML287
530	CML288	tropical	530_CML288
531	CML289	tropical	531_CML289
532	CML289(Krakowsky)	tropical	532_CML289
533	CML295	tropical	533_CML295
534	CML304	tropical	534_CML304
535	CML308	tropical	535_CML308
536	CML308(Krakowsky)	tropical	536_CML308
537	CML309	tropical	537_CML309
538	CML310	tropical	538_CML310
539	CML311	tropical	539_CML311
540	CML312	tropical	540_CML312
541	CML313	tropical	541_CML313
542	CML314	tropical	542_CML314
543	CML315	tropical	543_CML315
544	CML315(Krakowsky)	tropical	544_CML315
545	CML316	tropical	545_CML316
546	CML317	tropical	546_CML317
547	CML318	tropical	547_CML318
548	CML319	tropical	548_CML319
549	CML319(Krakowsky)	tropical	549_CML319
550	CML320	tropical	550_CML320
551	CML321	tropical	551_CML321
552	CML322	tropical	552_CML322
553	CML323	tropical	553_CML323
554	CML324	tropical	554_CML324
555	CML325	tropical	555_CML325
556	CML326	tropical	556_CML326
557	CML327	tropical	557_CML327
558	CML328	tropical	558_CML328
559	CML329	tropical	559_CML329
560	CML330	tropical	560_CML330
561	CML331	tropical	561_CML331
562	CML332	tropical	562_CML332
563	CML333	tropical	563_CML333
564	CML334	tropical	564_CML334
565	CML335	tropical	565_CML335
566	CML336	tropical	566_CML336
567	CML337	tropical	567_CML337
568	CML338	tropical	568_CML338
569	CML339	tropical	569_CML339
570	CML339(Krakowsky)	tropical	570_CML339
571	CML340	tropical	571_CML340
572	CML341	tropical	572_CML341
573	CML342	tropical	573_CML342
574	CML343	tropical	574_CML343
575	CML344	tropical	575_CML344
576	CML345	tropical	576_CML345
577	CML346	tropical	577_CML346
578	CML347	tropical	578_CML347
579	CML348	tropical	579_CML348
580	CML357	tropical	580_CML357
581	CML358	tropical	581_CML358
582	CML359	tropical	582_CML359
583	CML360	tropical	583_CML360
584	CML360(Krakowsky)	tropical	584_CML360
585	CML361	tropical	585_CML361
586	CML362	tropical	586_CML362
587	CML362(Krakowsky)	tropical	587_CML362
588	CML363	tropical	588_CML363
589	CML365	tropical	589_CML365
590	CML366	tropical	590_CML366
591	CML367	tropical	591_CML367
592	CML368	tropical	592_CML368
593	CML370	tropical	593_CML370
594	CML371	tropical	594_CML371
595	CML372	tropical	595_CML372
596	CML373	tropical	596_CML373
597	CML373(Krakowsky)	tropical	597_CML373
598	CML374	tropical	598_CML374
599	CML375	tropical	599_CML375
600	CML376	tropical	600_CML376
601	CML377	tropical	601_CML377
602	CML378	tropical	602_CML378
603	CML379	tropical	603_CML379
604	CML38	tropical	604_CML38:
605	CML380	tropical	605_CML380
606	CML380(Krakowsky)	tropical	606_CML380
607	CML381	tropical	607_CML381
608	CML381(Krakowsky)	tropical	608_CML381
609	CML383	tropical	609_CML383
610	CML384	tropical	610_CML384
611	CML386	tropical	611_CML386
612	CML386(Krakowsky)	tropical	612_CML386
613	CML387	tropical	613_CML387
614	CML387(Krakowsky)	tropical	614_CML387
615	CML388	tropical	615_CML388
616	CML389	tropical	616_CML389
617	CML390	tropical	617_CML390
618	CML391	tropical	618_CML391
619	CML392	tropical	619_CML392
620	CML394	tropical	620_CML394
621	CML395	tropical	621_CML395
622	CML416	tropical	622_CML416
623	CML418	tropical	623_CML418
624	CML419	tropical	624_CML419
625	CML419(Krakowsky)	tropical	625_CML419
626	CML420	tropical	626_CML420
627	CML421	tropical	627_CML421
628	CML422	tropical	628_CML422
629	CML422(Krakowsky)	tropical	629_CML422
630	CML423	tropical	630_CML423
631	CML424	tropical	631_CML424
632	CML424(Krakowsky)	tropical	632_CML424
633	CML425	tropical	633_CML425
634	CML426	tropical	634_CML426
635	CML427	tropical	635_CML427
636	CML427(Krakowsky)	tropical	636_CML427
637	CML429	tropical	637_CML429
638	CML430	tropical	638_CML430
639	CML431	tropical	639_CML431
640	CML431(Krakowsky)	tropical	640_CML431
641	CML433	tropical	641_CML433
642	CML434	tropical	642_CML434
643	CML436	tropical	643_CML436
644	CML438	tropical	644_CML438
645	CML440	tropical	645_CML440
646	CML441	tropical	646_CML441
647	CML448	tropical	647_CML448
648	CML449	tropical	648_CML449
649	CML45	tropical	649_CML45:
650	CML450	tropical	650_CML450
651	CML451	tropical	651_CML451
652	CML454	tropical	652_CML454
653	CML456	tropical	653_CML456
654	CML474	tropical	654_CML474
655	CML476	tropical	655_CML476
656	CML480	tropical	656_CML480
657	CML481	tropical	657_CML481
658	CML482	tropical	658_CML482
659	CML483	tropical	659_CML483
660	CML484	tropical	660_CML484
661	CML485	tropical	661_CML485
662	CML486	tropical	662_CML486
663	CML487	tropical	663_CML487
664	CML490	tropical	664_CML490
665	CML490(Krakowsky)	tropical	665_CML490
666	CML491	tropical	666_CML491
667	CML492	tropical	667_CML492
668	CML492(Krakowsky)	tropical	668_CML492
669	CML493	tropical	669_CML493
670	CML494	tropical	670_CML494
671	CML495	tropical	671_CML495
672	CML496	tropical	672_CML496
673	CML496(Krakowsky)	tropical	673_CML496
674	CML498	tropical	674_CML498
675	CML498(Krakowsky)	tropical	675_CML498
676	CML5	tropical	676_CML5:2
677	CML50	tropical	677_CML50:
678	CML50(Warburton)	tropical	678_CML50(
679	CML500	tropical	679_CML500
680	CML503	tropical	680_CML503
681	CML503(Krakowsky)	tropical	681_CML503
682	CML52	tropical	682_CML52:
683	CML61	tropical	683_CML61:
684	CML69	tropical	684_CML69:
685	CML77	tropical	685_CML77:
686	CML78	tropical	686_CML78:
687	CML78(Krakowsky)	tropical	687_CML78(
688	CML79	tropical	688_CML79:
689	CML91	tropical	689_CML91:
690	CML92	tropical	690_CML92:
691	CML98	tropical	691_CML98:
692	EP58	Sweet Corn	692_EP58:2
693	EP60	Sweet Corn	693_EP60:2
694	EP61	Sweet Corn	694_EP61:2
695	EP62	Sweet Corn	695_EP62:2
696	EP82	Sweet Corn	696_EP82:2
697	EP83	Sweet Corn	697_EP83:2
698	EP84	Sweet Corn	698_EP84:2
699	EP85	Sweet Corn	699_EP85:2
700	H105W	stiff stalk	700_H105W:
701	H84	stiff stalk	701_H84:25
702	H95	non-stiff stalk	702_H95:25
703	HP301	popcorn	703_HP301:
704	Hy	Ames282	704_Hy:250
705	IA2132	Sweet Corn	705_IA2132
706	Ia5125	Sweet Corn	706_Ia5125
707	IDS28	popcorn	707_IDS28:
708	IDS69	popcorn	708_IDS69:
709	IDS91	popcorn	709_IDS91:
710	Il101	Sweet Corn	710_Il101:
711	IL14H	Sweet Corn	711_IL14H:
712	Il677a	Sweet Corn	712_Il677a
713	Ki11	tropical	713_Ki11:2
714	Ki14	tropical	714_Ki14:2
715	Ki2021	tropical	715_Ki2021
716	Ki21	tropical	716_Ki21:2
717	Ki3	tropical	717_Ki3:25
718	Ki43	tropical	718_Ki43:2
719	Ki44	tropical	719_Ki44:2
720	Mo17	non-stiff stalk	720_Mo17:2
721	Mo46	non-stiff stalk	721_Mo46:2
722	Mo47	non-stiff stalk	722_Mo47:2
723	N192	stiff stalk	723_N192:2
724	N28Ht	stiff stalk	724_N28Ht:
725	N7A	stiff stalk	725_N7A:25
726	NC250	stiff stalk	726_NC250:
727	NC260	non-stiff stalk	727_NC260:
728	NC264	non-stiff stalk	728_NC264:
729	NC328	stiff stalk	729_NC328:
730	NSL15405	Sweet Corn	730_NSL154
731	NSL197104	non-stiff stalk	731_NSL197
732	NSL22893	Ames282	732_NSL228
733	NSL22983	non-stiff stalk	733_NSL229
734	NSL242484	Ames282	734_NSL242
735	NSL28965	non-stiff stalk	735_NSL289
736	NSL28966	non-stiff stalk	736_NSL289
737	NSL30038	Ames282	737_NSL300
738	NSL30053	non-stiff stalk	738_NSL300
739	NSL30056	non-stiff stalk	739_NSL300
740	NSL30060	stiff stalk	740_NSL300
741	NSL30067	non-stiff stalk	741_NSL300
742	NSL30864	stiff stalk	742_NSL308
743	NSL30867	Ames282	743_NSL308
744	NSL30894	Ames282	744_NSL308
745	NSL30904	Ames282	745_NSL309
746	NSL42805	Sweet Corn	746_NSL428
747	NSL42806	Sweet Corn	747_NSL428
748	NSL42807	Sweet Corn	748_NSL428
749	NSL42808	Sweet Corn	749_NSL428
750	NSL42872	non-stiff stalk	750_NSL428
751	NSL42877	non-stiff stalk	751_NSL428
752	NSL53083	Ames282	752_NSL530
753	NSL53094	Ames282	753_NSL530
754	NSL65865	Ames282	754_NSL658
755	NSL65866	stiff stalk	755_NSL658
756	NSL65871	Ames282	756_NSL658
757	NSL65872	non-stiff stalk	757_NSL658
758	NSL65873	Ames282	758_NSL658
759	NSL65874	stiff stalk	759_NSL658
760	NSL67792	non-stiff stalk	760_NSL677
761	NSL75970	popcorn	761_NSL759
762	NSL75976	popcorn	762_NSL759
763	NSL75977	popcorn	763_NSL759
764	NSL75979	popcorn	764_NSL759
765	NSL75980	popcorn	765_NSL759
766	NSL81598	stiff stalk	766_NSL815
767	NSL81599	Ames282	767_NSL815
768	NSL8579	Sweet Corn	768_NSL857
769	NSL8581	Sweet Corn	769_NSL858
770	NSL8583	Sweet Corn	770_NSL858
771	NSL8585	Sweet Corn	771_NSL858
772	Oh40B	non-stiff stalk	772_Oh40B:
773	Oh43	non-stiff stalk	773_Oh43:2
774	Oh43E	non-stiff stalk	774_Oh43E:
775	Os420	stiff stalk	775_Os420:
776	P39	Sweet Corn	776_P39:25
777	Pa762	non-stiff stalk	777_Pa762:
778	Pa875	stiff stalk	778_Pa875:
779	PI221741	non-stiff stalk	779_PI2217
780	PI233312	Sweet Corn	780_PI2333
781	PI233313	Sweet Corn	781_PI2333
782	PI233314	Sweet Corn	782_PI2333
783	PI233315	Sweet Corn	783_PI2333
784	PI233316	Sweet Corn	784_PI2333
785	PI233317	Sweet Corn	785_PI2333
786	PI233318	Sweet Corn	786_PI2333
787	PI233319	Sweet Corn	787_PI2333
788	PI233320	Sweet Corn	788_PI2333
789	PI233321	Sweet Corn	789_PI2333
790	PI233322	Sweet Corn	790_PI2333
791	PI233323	Sweet Corn	791_PI2333
792	PI257507	Ames282	792_PI2575
793	PI340835	popcorn	793_PI3408
794	PI340845	popcorn	794_PI3408
795	PI340846	popcorn	795_PI3408
796	PI340847	popcorn	796_PI3408
797	PI340850	popcorn	797_PI3408
798	PI340851	popcorn	798_PI3408
799	PI340855	popcorn	799_PI3408
800	PI340857	popcorn	800_PI3408
801	PI340859	popcorn	801_PI3408
802	PI340865	popcorn	802_PI3408
803	PI340866	popcorn	803_PI3408
804	PI340868	popcorn	804_PI3408
805	PI340874	popcorn	805_PI3408
806	PI340875	popcorn	806_PI3408
807	PI358521	Sweet Corn	807_PI3585
808	PI358522	Sweet Corn	808_PI3585
809	PI358523	Sweet Corn	809_PI3585
810	PI358524	Sweet Corn	810_PI3585
811	PI358525	Sweet Corn	811_PI3585
812	PI358526	Sweet Corn	812_PI3585
813	PI358527	Sweet Corn	813_PI3585
814	PI358528	Sweet Corn	814_PI3585
815	PI358529	Sweet Corn	815_PI3585
816	PI358530	Sweet Corn	816_PI3585
817	PI358531	Sweet Corn	817_PI3585
818	PI358532	Sweet Corn	818_PI3585
819	PI358533	Sweet Corn	819_PI3585
820	PI358534	Sweet Corn	820_PI3585
821	PI358535	Sweet Corn	821_PI3585
822	PI358536	Sweet Corn	822_PI3585
823	PI358537	Sweet Corn	823_PI3585
824	PI358538	Sweet Corn	824_PI3585
825	PI358539	Sweet Corn	825_PI3585
826	PI406125	stiff stalk	826_PI4061
827	PI506243	tropical	827_PI5062
828	PI506244	tropical	828_PI5062
829	PI506245	tropical	829_PI5062
830	PI506246	tropical	830_PI5062
831	PI506247	tropical	831_PI5062
832	PI506248	tropical	832_PI5062
833	PI506249	tropical	833_PI5062
834	PI506250	tropical	834_PI5062
835	PI506251	tropical	835_PI5062
836	PI506252	tropical	836_PI5062
837	PI506253	tropical	837_PI5062
838	PI506254	tropical	838_PI5062
839	PI506255	tropical	839_PI5062
840	PI506256	tropical	840_PI5062
841	PI506257	tropical	841_PI5062
842	PI506258	tropical	842_PI5062
843	PI509045	Sweet Corn	843_PI5090
844	PI509046	Sweet Corn	844_PI5090
845	PI509542	stiff stalk	845_PI5095
846	PI511309	stiff stalk	846_PI5113
847	PI511310	stiff stalk	847_PI5113
848	PI511311	stiff stalk	848_PI5113
849	PI517968	non-stiff stalk	849_PI5179
850	PI517972	stiff stalk	850_PI5179
851	PI517973	stiff stalk	851_PI5179
852	PI517974	Ames282	852_PI5179
853	PI520774	non-stiff stalk	853_PI5207
854	PI524969	Ames282	854_PI5249
855	PI527699	non-stiff stalk	855_PI5276
856	PI527700	non-stiff stalk	856_PI5277
857	PI531081	non-stiff stalk	857_PI5310
858	PI531082	non-stiff stalk	858_PI5310
859	PI531083	non-stiff stalk	859_PI5310
860	PI531084	Ames282	860_PI5310
861	PI531085	Ames282	861_PI5310
862	PI537097	stiff stalk	862_PI5370
863	PI537099	stiff stalk	863_PI5370
864	PI538007	non-stiff stalk	864_PI5380
865	PI538009	stiff stalk	865_PI5380
866	PI538011	stiff stalk	866_PI5380
867	PI539870	non-stiff stalk	867_PI5398
868	PI539871	non-stiff stalk	868_PI5398
869	PI539872	stiff stalk	869_PI5398
870	PI539922	stiff stalk	870_PI5399
871	PI539923	stiff stalk	871_PI5399
872	PI539924	stiff stalk	872_PI5399
873	PI539926	stiff stalk	873_PI5399
874	PI539927	stiff stalk	874_PI5399
875	PI540741	tropical	875_PI5407
876	PI540742	tropical	876_PI5407
877	PI540743	tropical	877_PI5407
878	PI540744	tropical	878_PI5407
879	PI540745	tropical	879_PI5407
880	PI540746	tropical	880_PI5407
881	PI540747	tropical	881_PI5407
882	PI540748	tropical	882_PI5407
883	PI540749	tropical	883_PI5407
884	PI540750	tropical	884_PI5407
885	PI540751	tropical	885_PI5407
886	PI542776	popcorn	886_PI5427
887	PI542778	popcorn	887_PI5427
888	PI543916	Ames282	888_PI5439
889	PI547086	non-stiff stalk	889_PI5470
890	PI547088	stiff stalk	890_PI5470
891	PI548804	non-stiff stalk	891_PI5488
892	PI550440	Ames282	892_PI5504
893	PI550441	Ames282	893_PI5504
894	PI550442	non-stiff stalk	894_PI5504
895	PI550454	Ames282	895_PI5504
896	PI550455	stiff stalk	896_PI5504
897	PI550461	stiff stalk	897_PI5504
898	PI550462	stiff stalk	898_PI5504
899	PI550463	stiff stalk	899_PI5504
900	PI550464	non-stiff stalk	900_PI5504
901	PI550465	stiff stalk	901_PI5504
902	PI550466	non-stiff stalk	902_PI5504
903	PI550467	stiff stalk	903_PI5504
904	PI550469	Ames282	904_PI5504
905	PI550472	non-stiff stalk	905_PI5504
906	PI550473	stiff stalk	906_PI5504
907	PI550483	stiff stalk	907_PI5504
908	PI550490	Ames282	908_PI5504
909	PI550492	Sweet Corn	909_PI5504
910	PI550518	Ames282	910_PI5505
911	PI550522	Ames282	911_PI5505
912	PI550526	stiff stalk	912_PI5505
913	PI550527	stiff stalk	913_PI5505
914	PI550555	stiff stalk	914_PI5505
915	PI550558	Ames282	915_PI5505
916	PI550565	stiff stalk	916_PI5505
917	PI550566	stiff stalk	917_PI5505
918	PI550900	tropical	918_PI5509
919	PI550901	tropical	919_PI5509
920	PI550902	tropical	920_PI5509
921	PI550903	tropical	921_PI5509
922	PI550904	tropical	922_PI5509
923	PI550905	tropical	923_PI5509
924	PI550906	tropical	924_PI5509
925	PI550907	tropical	925_PI5509
926	PI550908	tropical	926_PI5509
927	PI550909	tropical	927_PI5509
928	PI550911	tropical	928_PI5509
929	PI550913	tropical	929_PI5509
930	PI550916	tropical	930_PI5509
931	PI550917	tropical	931_PI5509
932	PI550918	tropical	932_PI5509
933	PI550919	tropical	933_PI5509
934	PI550920	tropical	934_PI5509
935	PI550922	tropical	935_PI5509
936	PI550923	tropical	936_PI5509
937	PI550924	tropical	937_PI5509
938	PI550925	tropical	938_PI5509
939	PI552815	non-stiff stalk	939_PI5528
940	PI553062	popcorn	940_PI5530
941	PI555651	non-stiff stalk	941_PI5556
942	PI558520	Ames282	942_PI5585
943	PI558532	non-stiff stalk	943_PI5585
944	PI560081	non-stiff stalk	944_PI5600
945	PI561565	non-stiff stalk	945_PI5615
946	PI561601	tropical	946_PI5616
947	PI561602	tropical	947_PI5616
948	PI561603	tropical	948_PI5616
949	PI561604	tropical	949_PI5616
950	PI561605	tropical	950_PI5616
951	PI561606	tropical	951_PI5616
952	PI561607	tropical	952_PI5616
953	PI561609	tropical	953_PI5616
954	PI561610	tropical	954_PI5616
955	PI561613	tropical	955_PI5616
956	PI561614	tropical	956_PI5616
957	PI561618	tropical	957_PI5616
958	PI564682	non-stiff stalk	958_PI5646
959	PI567792	Sweet Corn	959_PI5677
960	PI567793	Sweet Corn	960_PI5677
961	PI567794	Sweet Corn	961_PI5677
962	PI568160	stiff stalk	962_PI5681
963	PI573098	Ames282	963_PI5730
964	PI583350	Ames282	964_PI5833
965	PI583351	non-stiff stalk	965_PI5833
966	PI583352	non-stiff stalk	966_PI5833
967	PI583846	non-stiff stalk	967_PI5838
968	PI584528	non-stiff stalk	968_PI5845
969	PI584529	non-stiff stalk	969_PI5845
970	PI587124	Ames282	970_PI5871
971	PI587126	Sweet Corn	971_PI5871
972	PI587127	stiff stalk	972_PI5871
973	PI587128	stiff stalk	973_PI5871
974	PI587129	Ames282	974_PI5871
975	PI587130	Ames282	975_PI5871
976	PI587131	popcorn	976_PI5871
977	PI587132	popcorn	977_PI5871
978	PI587133	Sweet Corn	978_PI5871
979	PI587134	Sweet Corn	979_PI5871
980	PI587135	Sweet Corn	980_PI5871
981	PI587136	Ames282	981_PI5871
982	PI587137	Ames282	982_PI5871
983	PI587138	Ames282	983_PI5871
984	PI587139	non-stiff stalk	984_PI5871
985	PI587140	stiff stalk	985_PI5871
986	PI587141	Ames282	986_PI5871
987	PI587142	Ames282	987_PI5871
988	PI587143	non-stiff stalk	988_PI5871
989	PI587144	Ames282	989_PI5871
990	PI587147	Ames282	990_PI5871
991	PI587148	Ames282	991_PI5871
992	PI587149	non-stiff stalk	992_PI5871
993	PI587150	non-stiff stalk	993_PI5871
994	PI587152	stiff stalk	994_PI5871
995	PI587153	non-stiff stalk	995_PI5871
996	PI587154	Ames282	996_PI5871
997	PI592734	Ames282	997_PI5927
998	PI593009	Ames282	998_PI5930
999	PI594045	non-stiff stalk	999_PI5940
1000	PI594046	non-stiff stalk	1000_PI594
1001	PI594047	stiff stalk	1001_PI594
1002	PI594048	stiff stalk	1002_PI594
1003	PI594049	non-stiff stalk	1003_PI594
1004	PI595527	tropical	1004_PI595
1005	PI595528	tropical	1005_PI595
1006	PI595529	tropical	1006_PI595
1007	PI595530	tropical	1007_PI595
1008	PI595531	tropical	1008_PI595
1009	PI595532	tropical	1009_PI595
1010	PI595533	tropical	1010_PI595
1011	PI595534	tropical	1011_PI595
1012	PI595535	tropical	1012_PI595
1013	PI595536	tropical	1013_PI595
1014	PI595537	tropical	1014_PI595
1015	PI595538	tropical	1015_PI595
1016	PI595539	tropical	1016_PI595
1017	PI595540	tropical	1017_PI595
1018	PI595541	tropical	1018_PI595
1019	PI595542	tropical	1019_PI595
1020	PI595543	tropical	1020_PI595
1021	PI595544	tropical	1021_PI595
1022	PI595545	tropical	1022_PI595
1023	PI595546	tropical	1023_PI595
1024	PI595547	tropical	1024_PI595
1025	PI595548	tropical	1025_PI595
1026	PI595549	tropical	1026_PI595
1027	PI595550	tropical	1027_PI595
1028	PI595551	tropical	1028_PI595
1029	PI595552	tropical	1029_PI595
1030	PI595553	tropical	1030_PI595
1031	PI595554	tropical	1031_PI595
1032	PI595555	tropical	1032_PI595
1033	PI595556	tropical	1033_PI595
1034	PI595557	tropical	1034_PI595
1035	PI595558	tropical	1035_PI595
1036	PI595559	tropical	1036_PI595
1037	PI595560	tropical	1037_PI595
1038	PI595561	tropical	1038_PI595
1039	PI595562	tropical	1039_PI595
1040	PI595563	tropical	1040_PI595
1041	PI595564	tropical	1041_PI595
1042	PI595565	tropical	1042_PI595
1043	PI595566	tropical	1043_PI595
1044	PI595567	tropical	1044_PI595
1045	PI595568	tropical	1045_PI595
1046	PI595569	tropical	1046_PI595
1047	PI595570	tropical	1047_PI595
1048	PI595571	tropical	1048_PI595
1049	PI596504	popcorn	1049_PI596
1050	PI597925	non-stiff stalk	1050_PI597
1051	PI597926	non-stiff stalk	1051_PI597
1052	PI597927	stiff stalk	1052_PI597
1053	PI600729	stiff stalk	1053_PI600
1054	PI600751	non-stiff stalk	1054_PI600
1055	PI600755	stiff stalk	1055_PI600
1056	PI600772	stiff stalk	1056_PI600
1057	PI600791	non-stiff stalk	1057_PI600
1058	PI600944	non-stiff stalk	1058_PI600
1059	PI600954	stiff stalk	1059_PI600
1060	PI600955	non-stiff stalk	1060_PI600
1061	PI600956	non-stiff stalk	1061_PI600
1062	PI600957	stiff stalk	1062_PI600
1063	PI600958	stiff stalk	1063_PI600
1064	PI600959	stiff stalk	1064_PI600
1065	PI601004	stiff stalk	1065_PI601
1066	PI601005	non-stiff stalk	1066_PI601
1067	PI601006	non-stiff stalk	1067_PI601
1068	PI601008	non-stiff stalk	1068_PI601
1069	PI601009	stiff stalk	1069_PI601
1070	PI601026	stiff stalk	1070_PI601
1071	PI601037	stiff stalk	1071_PI601
1072	PI601079	non-stiff stalk	1072_PI601
1073	PI601150	stiff stalk	1073_PI601
1074	PI601170	non-stiff stalk	1074_PI601
1075	PI601190	stiff stalk	1075_PI601
1076	PI601191	stiff stalk	1076_PI601
1077	PI601208	non-stiff stalk	1077_PI601
1078	PI601209	non-stiff stalk	1078_PI601
1079	PI601210	stiff stalk	1079_PI601
1080	PI601229	non-stiff stalk	1080_PI601
1081	PI601269	non-stiff stalk	1081_PI601
1082	PI601270	non-stiff stalk	1082_PI601
1083	PI601300	stiff stalk	1083_PI601
1084	PI601301	stiff stalk	1084_PI601
1085	PI601316	non-stiff stalk	1085_PI601
1086	PI601317	non-stiff stalk	1086_PI601
1087	PI601318	non-stiff stalk	1087_PI601
1088	PI601319	non-stiff stalk	1088_PI601
1089	PI601320	non-stiff stalk	1089_PI601
1090	PI601322	non-stiff stalk	1090_PI601
1091	PI601360	non-stiff stalk	1091_PI601
1092	PI601361	non-stiff stalk	1092_PI601
1093	PI601362	stiff stalk	1093_PI601
1094	PI601378	stiff stalk	1094_PI601
1095	PI601402	stiff stalk	1095_PI601
1096	PI601403	non-stiff stalk	1096_PI601
1097	PI601405	non-stiff stalk	1097_PI601
1098	PI601417	stiff stalk	1098_PI601
1099	PI601438	non-stiff stalk	1099_PI601
1100	PI601439	stiff stalk	1100_PI601
1101	PI601440	non-stiff stalk	1101_PI601
1102	PI601441	stiff stalk	1102_PI601
1103	PI601442	stiff stalk	1103_PI601
1104	PI601457	non-stiff stalk	1104_PI601
1105	PI601459	non-stiff stalk	1105_PI601
1106	PI601466	non-stiff stalk	1106_PI601
1107	PI601468	stiff stalk	1107_PI601
1108	PI601470	non-stiff stalk	1108_PI601
1109	PI601493	stiff stalk	1109_PI601
1110	PI601494	non-stiff stalk	1110_PI601
1111	PI601495	non-stiff stalk	1111_PI601
1112	PI601496	non-stiff stalk	1112_PI601
1113	PI601497	non-stiff stalk	1113_PI601
1114	PI601498	stiff stalk	1114_PI601
1115	PI601499	non-stiff stalk	1115_PI601
1116	PI601500	non-stiff stalk	1116_PI601
1117	PI601501	non-stiff stalk	1117_PI601
1118	PI601560	non-stiff stalk	1118_PI601
1119	PI601561	non-stiff stalk	1119_PI601
1120	PI601562	non-stiff stalk	1120_PI601
1121	PI601563	stiff stalk	1121_PI601
1122	PI601564	stiff stalk	1122_PI601
1123	PI601565	stiff stalk	1123_PI601
1124	PI601566	non-stiff stalk	1124_PI601
1125	PI601567	non-stiff stalk	1125_PI601
1126	PI601568	non-stiff stalk	1126_PI601
1127	PI601570	non-stiff stalk	1127_PI601
1128	PI601572	stiff stalk	1128_PI601
1129	PI601573	stiff stalk	1129_PI601
1130	PI601574	non-stiff stalk	1130_PI601
1131	PI601575	stiff stalk	1131_PI601
1132	PI601576	non-stiff stalk	1132_PI601
1133	PI601583	stiff stalk	1133_PI601
1134	PI601610	stiff stalk	1134_PI601
1135	PI601685	non-stiff stalk	1135_PI601
1136	PI601686	non-stiff stalk	1136_PI601
1137	PI601689	non-stiff stalk	1137_PI601
1138	PI601726	non-stiff stalk	1138_PI601
1139	PI601727	non-stiff stalk	1139_PI601
1140	PI601728	non-stiff stalk	1140_PI601
1141	PI601745	stiff stalk	1141_PI601
1142	PI601774	non-stiff stalk	1142_PI601
1143	PI601775	stiff stalk	1143_PI601
1144	PI601778	stiff stalk	1144_PI601
1145	PI601780	stiff stalk	1145_PI601
1146	PI601782	non-stiff stalk	1146_PI601
1147	PI601783	non-stiff stalk	1147_PI601
1148	PI601784	stiff stalk	1148_PI601
1149	PI601786	non-stiff stalk	1149_PI601
1150	PI601788	non-stiff stalk	1150_PI601
1151	PI601789	stiff stalk	1151_PI601
1152	PI601790	stiff stalk	1152_PI601
1153	PI601791	non-stiff stalk	1153_PI601
1154	PI601792	non-stiff stalk	1154_PI601
1155	PI601808	stiff stalk	1155_PI601
1156	PI603939	non-stiff stalk	1156_PI603
1157	PI606329	Ames282	1157_PI606
1158	PI606330	non-stiff stalk	1158_PI606
1159	PI606768	Ames282	1159_PI606
1160	PI607382	stiff stalk	1160_PI607
1161	PI607384	non-stiff stalk	1161_PI607
1162	PI607512	stiff stalk	1162_PI607
1163	PI607521	Ames282	1163_PI607
1164	PI607525	stiff stalk	1164_PI607
1165	PI608765	Ames282	1165_PI608
1166	PI608766	Ames282	1166_PI608
1167	PI608767	Ames282	1167_PI608
1168	PI608774	non-stiff stalk	1168_PI608
1169	PI614142	stiff stalk	1169_PI614
1170	PI615190	Ames282	1170_PI615
1171	PI632413	non-stiff stalk	1171_PI632
1172	PI632746	non-stiff stalk	1172_PI632
1173	PI634211	non-stiff stalk	1173_PI634
1174	PI634212	non-stiff stalk	1174_PI634
1175	PI634213	stiff stalk	1175_PI634
1176	PI634214	non-stiff stalk	1176_PI634
1177	PI634215	stiff stalk	1177_PI634
1178	PI635122	tropical	1178_PI635
1179	PI635123	tropical	1179_PI635
1180	PI635124	tropical	1180_PI635
1181	PI635125	tropical	1181_PI635
1182	PI635126	tropical	1182_PI635
1183	PI635127	tropical	1183_PI635
1184	PI635128	tropical	1184_PI635
1185	PI635129	tropical	1185_PI635
1186	PI635130	tropical	1186_PI635
1187	PI635131	tropical	1187_PI635
1188	PI635132	tropical	1188_PI635
1189	PI635133	tropical	1189_PI635
1190	PI635134	tropical	1190_PI635
1191	PI635135	tropical	1191_PI635
1192	PI635136	tropical	1192_PI635
1193	PI635137	tropical	1193_PI635
1194	PI635138	tropical	1194_PI635
1195	PI635139	tropical	1195_PI635
1196	PI635140	tropical	1196_PI635
1197	PI635141	tropical	1197_PI635
1198	PI638551	non-stiff stalk	1198_PI638
1199	PI638552	non-stiff stalk	1199_PI638
1200	PI638553	stiff stalk	1200_PI638
1201	PI639925	tropical	1201_PI639
1202	PI639926	tropical	1202_PI639
1203	PI639927	tropical	1203_PI639
1204	PI639928	tropical	1204_PI639
1205	PI639929	tropical	1205_PI639
1206	PI639930	tropical	1206_PI639
1207	PI639931	tropical	1207_PI639
1208	PI639932	tropical	1208_PI639
1209	PI639933	tropical	1209_PI639
1210	PI639934	tropical	1210_PI639
1211	PI639935	tropical	1211_PI639
1212	PI639936	tropical	1212_PI639
1213	PI639937	tropical	1213_PI639
1214	PI639938	tropical	1214_PI639
1215	PI639939	tropical	1215_PI639
1216	PI639940	tropical	1216_PI639
1217	PI639941	tropical	1217_PI639
1218	PI639942	tropical	1218_PI639
1219	PI639943	tropical	1219_PI639
1220	PI639944	tropical	1220_PI639
1221	PI639945	tropical	1221_PI639
1222	PI639946	tropical	1222_PI639
1223	PI639947	tropical	1223_PI639
1224	PI639948	tropical	1224_PI639
1225	PI639949	tropical	1225_PI639
1226	PI639950	tropical	1226_PI639
1227	PI641061	tropical	1227_PI641
1228	PI641062	tropical	1228_PI641
1229	PI641063	tropical	1229_PI641
1230	PI641064	tropical	1230_PI641
1231	PI641065	tropical	1231_PI641
1232	PI641066	tropical	1232_PI641
1233	PI641067	tropical	1233_PI641
1234	PI641068	tropical	1234_PI641
1235	PI641069	tropical	1235_PI641
1236	PI641070	tropical	1236_PI641
1237	PI641071	tropical	1237_PI641
1238	PI641072	tropical	1238_PI641
1239	PI641073	tropical	1239_PI641
1240	PI641074	tropical	1240_PI641
1241	PI641075	tropical	1241_PI641
1242	PI641076	tropical	1242_PI641
1243	PI641251	tropical	1243_PI641
1244	PI641252	tropical	1244_PI641
1245	PI641253	tropical	1245_PI641
1246	PI641254	tropical	1246_PI641
1247	PI641255	tropical	1247_PI641
1248	PI641256	tropical	1248_PI641
1249	PI641257	tropical	1249_PI641
1250	PI641258	tropical	1250_PI641
1251	PI641259	tropical	1251_PI641
1252	PI641260	tropical	1252_PI641
1253	PI641261	tropical	1253_PI641
1254	PI641262	tropical	1254_PI641
1255	PI641263	tropical	1255_PI641
1256	PI641264	tropical	1256_PI641
1257	PI641265	tropical	1257_PI641
1258	PI641266	tropical	1258_PI641
1259	PI644099	Sweet Corn	1259_PI644
1260	PI644100	Sweet Corn	1260_PI644
1261	PI644101	stiff stalk	1261_PI644
1262	PI644102	Sweet Corn	1262_PI644
1263	PI648423	stiff stalk	1263_PI648
1264	PI648424	stiff stalk	1264_PI648
1265	PI648425	stiff stalk	1265_PI648
1266	PI648426	stiff stalk	1266_PI648
1267	PI648427	stiff stalk	1267_PI648
1268	PI648429	stiff stalk	1268_PI648
1269	PI648430	non-stiff stalk	1269_PI648
1270	PI648432	non-stiff stalk	1270_PI648
1271	PI654048	tropical	1271_PI654
1272	PI654049	tropical	1272_PI654
1273	PI654050	tropical	1273_PI654
1274	PI654051	tropical	1274_PI654
1275	PI654052	tropical	1275_PI654
1276	PI654053	tropical	1276_PI654
1277	SA24	popcorn	1277_SA24:
1278	Sg1533	popcorn	1278_Sg153
1279	Sg18	popcorn	1279_Sg18:
1280	Tzi10	tropical	1280_Tzi10
1281	Tzi11	tropical	1281_Tzi11
1282	Tzi16	tropical	1282_Tzi16
1283	Tzi18	tropical	1283_Tzi18
1284	Tzi25	tropical	1284_Tzi25
1285	Tzi8	tropical	1285_Tzi8:
1286	Tzi9	tropical	1286_Tzi9:
1287	Va22	non-stiff stalk	1287_Va22:
1288	Va26	non-stiff stalk	1288_Va26:
1289	Va35	non-stiff stalk	1289_Va35:
1290	Va59	non-stiff stalk	1290_Va59:
1291	Va99	non-stiff stalk	1291_Va99:
1292	W153R	non-stiff stalk	1292_W153R
1293	W22	non-stiff stalk	1293_W22:2
1294	W64A	stiff stalk	1294_W64A:
1295	Wf9	stiff stalk	1295_Wf9:2
1296	5A1	Zea mays subsp. mexicana	1296_5A1
1297	5A10	Zea mays subsp. parviglumis	1297_5A10
1298	5A11	Zea mays subsp. parviglumis	1298_5A11
1299	5A2	Zea mays subsp. mexicana	1299_5A2
1300	5A3	Zea mays subsp. mexicana	1300_5A3
1301	5A4	Zea mays subsp. mexicana	1301_5A4
1302	5A5	Zea mays subsp. mexicana	1302_5A5
1303	5A6	Zea mays subsp. mexicana	1303_5A6
1304	5A7	Zea mays subsp. mexicana	1304_5A7
1305	5A8	Zea mays subsp. parviglumis	1305_5A8
1306	5A9	Zea mays subsp. parviglumis	1306_5A9
1307	5B1	Zea mays subsp. parviglumis	1307_5B1
1308	5B2	Zea mays subsp. parviglumis	1308_5B2
1309	5B3	Zea mays subsp. parviglumis	1309_5B3
1310	5B4	Zea mays subsp. parviglumis	1310_5B4
1311	5B5	Zea mays subsp. parviglumis	1311_5B5
1312	5B6	Zea mays subsp. parviglumis	1312_5B6
1313	5B7	Zea mays subsp. mexicana	1313_5B7
1314	5B8	Zea mays subsp. mexicana	1314_5B8
1315	5B9	Zea mays subsp. mexicana	1315_5B9
1316	5C1	Zea mays subsp. parviglumis	1316_5C1
1317	5C10	Zea mays subsp. parviglumis	1317_5C10
1318	5C11	Zea mays subsp. parviglumis	1318_5C11
1319	5C12	Zea mays subsp. parviglumis	1319_5C12
1320	5C2	Zea mays subsp. parviglumis	1320_5C2
1321	5C3	Zea mays subsp. parviglumis	1321_5C3
1322	5C4	Zea mays subsp. parviglumis	1322_5C4
1323	5C5	Zea mays subsp. parviglumis	1323_5C5
1324	5C6	Zea mays subsp. parviglumis	1324_5C6
1325	5C7	Zea mays subsp. parviglumis	1325_5C7
1326	5C8	Zea mays subsp. parviglumis	1326_5C8
1327	5C9	Zea mays subsp. parviglumis	1327_5C9
1328	5D10	Zea mays subsp. parviglumis	1328_5D10
1329	5D11	Zea mays subsp. parviglumis	1329_5D11
1330	5D12	Zea mays subsp. parviglumis	1330_5D12
1331	5D3	Zea diploperennis	1331_5D3
1332	5D3_2	Zea diploperennis	1332_5D3_2
1333	5D3_3	Zea diploperennis	1333_5D3_3
1334	5D3_5	Zea diploperennis	1334_5D3_5
1335	5D4	Zea mays subsp. parviglumis	1335_5D4
1336	5D7	Zea diploperennis	1336_5D7
1337	5D7_2	Zea diploperennis	1337_5D7_2
1338	5D7_3	Zea diploperennis	1338_5D7_3
1339	5D7_5	Zea diploperennis	1339_5D7_5
1340	5D9	Zea mays subsp. mexicana	1340_5D9
1341	5E1	Zea mays subsp. parviglumis	1341_5E1
1342	5E10	Zea mays subsp. mexicana	1342_5E10
1343	5E11	Zea mays subsp. mexicana	1343_5E11
1344	5E12	Zea mays subsp. mexicana	1344_5E12
1345	5E2	Zea mays subsp. parviglumis	1345_5E2
1346	5E3	Zea mays subsp. parviglumis	1346_5E3
1347	5E4	Zea mays subsp. parviglumis	1347_5E4
1348	5E5	Zea mays subsp. parviglumis	1348_5E5
1349	5E6	Zea mays subsp. parviglumis	1349_5E6
1350	5E7	Zea mays subsp. mexicana	1350_5E7
1351	5E8	Zea mays subsp. mexicana	1351_5E8
1352	5E9	Zea mays subsp. mexicana	1352_5E9
1353	5F1	Zea mays subsp. mexicana	1353_5F1
1354	5F10	Zea mays subsp. mexicana	1354_5F10
1355	5F11	Zea mays subsp. parviglumis	1355_5F11
1356	5F12	Zea mays subsp. mexicana	1356_5F12
1357	5F2	Zea mays subsp. mexicana	1357_5F2
1358	5F3	Zea mays subsp. mexicana	1358_5F3
1359	5F4	Zea mays subsp. mexicana	1359_5F4
1360	5F5	Zea mays subsp. mexicana	1360_5F5
1361	5F6	Zea mays subsp. mexicana	1361_5F6
1362	5F7	Zea mays subsp. mexicana	1362_5F7
1363	5F8	Zea mays subsp. parviglumis	1363_5F8
1364	5F9	Zea mays subsp. parviglumis	1364_5F9
1365	5G1	Zea mays subsp. mexicana	1365_5G1
1366	5G10	Zea mays subsp. mexicana	1366_5G10
1367	5G12	Zea mays subsp. mexicana	1367_5G12
1368	5G2	Zea mays subsp. mexicana	1368_5G2
1369	5G3	Zea mays subsp. mexicana	1369_5G3
1370	5G5	Zea mays subsp. parviglumis	1370_5G5
1371	5G6	Zea mays subsp. mexicana	1371_5G6
1372	5G7	Zea mays subsp. mexicana	1372_5G7
1373	5G8	Zea mays subsp. mexicana	1373_5G8
1374	5G9	Zea mays subsp. mexicana	1374_5G9
1375	5H1	Zea mays subsp. mexicana	1375_5H1
1376	5H10	Zea mays subsp. parviglumis	1376_5H10
1377	5H11	Zea mays subsp. parviglumis	1377_5H11
1378	5H12	Zea mays subsp. parviglumis	1378_5H12
1379	5H2	Zea mays subsp. mexicana	1379_5H2
1380	5H3	Zea mays subsp. mexicana	1380_5H3
1381	5H4	Zea mays subsp. mexicana	1381_5H4
1382	5H5	Zea mays subsp. mexicana	1382_5H5
1383	5H7	Zea mays subsp. parviglumis	1383_5H7
1384	5H8	Zea mays subsp. parviglumis	1384_5H8
1385	5H9	Zea mays subsp. parviglumis	1385_5H9
1386	6A1	Zea mays subsp. mexicana	1386_6A1
1387	6A10	Zea mays subsp. mexicana	1387_6A10
1388	6A11	Zea mays subsp. mexicana	1388_6A11
1389	6A12	Zea mays subsp. mexicana	1389_6A12
1390	6A2	Zea mays subsp. mexicana	1390_6A2
1391	6A3	Zea mays subsp. mexicana	1391_6A3
1392	6A4	Zea mays subsp. mexicana	1392_6A4
1393	6A5	Zea mays subsp. mexicana	1393_6A5
1394	6A6	Zea mays subsp. mexicana	1394_6A6
1395	6A7	Zea mays subsp. mexicana	1395_6A7
1396	6A8	Zea mays subsp. mexicana	1396_6A8
1397	6A9	Zea mays subsp. mexicana	1397_6A9
1398	6B1	Zea mays subsp. mexicana	1398_6B1
1399	6B10	Zea mays subsp. mexicana	1399_6B10
1400	6B11	Zea mays subsp. mexicana	1400_6B11
1401	6B12	Zea mays subsp. mexicana	1401_6B12
1402	6B2	Zea mays subsp. mexicana	1402_6B2
1403	6B3	Zea mays subsp. mexicana	1403_6B3
1404	6B4	Zea mays subsp. mexicana	1404_6B4
1405	6B5	Zea mays subsp. mexicana	1405_6B5
1406	6B6	Zea mays subsp. mexicana	1406_6B6
1407	6B7	Zea mays subsp. mexicana	1407_6B7
1408	6B8	Zea mays subsp. mexicana	1408_6B8
1409	6B9	Zea mays subsp. mexicana	1409_6B9
1410	6C1	Zea mays subsp. mexicana	1410_6C1
1411	6C10	Zea mays subsp. parviglumis	1411_6C10
1412	6C11	Zea mays subsp. parviglumis	1412_6C11
1413	6C12	Zea mays subsp. parviglumis	1413_6C12
1414	6C2	Zea mays subsp. mexicana	1414_6C2
1415	6C3	Zea mays subsp. mexicana	1415_6C3
1416	6C4	Zea mays subsp. mexicana	1416_6C4
1417	6C5	Zea mays subsp. mexicana	1417_6C5
1418	6C6	Zea mays subsp. mexicana	1418_6C6
1419	6C7	Zea mays subsp. mexicana	1419_6C7
1420	6C8	Zea mays subsp. mexicana	1420_6C8
1421	6C9	Zea mays subsp. mexicana	1421_6C9
1422	6D1	Zea mays subsp. parviglumis	1422_6D1
1423	6D10	Zea mays subsp. parviglumis	1423_6D10
1424	6D11	Zea mays subsp. mexicana	1424_6D11
1425	6D12	Zea mays subsp. parviglumis	1425_6D12
1426	6D2	Zea mays subsp. parviglumis	1426_6D2
1427	6D3	Zea mays subsp. parviglumis	1427_6D3
1428	6D4	Zea mays subsp. parviglumis	1428_6D4
1429	6D5	Zea mays subsp. parviglumis	1429_6D5
1430	6D6	Zea mays subsp. parviglumis	1430_6D6
1431	6D7	Zea mays subsp. parviglumis	1431_6D7
1432	6D8	Zea mays subsp. parviglumis	1432_6D8
1433	6D9	Zea mays subsp. parviglumis	1433_6D9
1434	6E1	Zea mays subsp. mexicana	1434_6E1
1435	6E10	Zea mays subsp. mexicana	1435_6E10
1436	6E2	Zea mays subsp. parviglumis	1436_6E2
1437	6E3	Zea mays subsp. parviglumis	1437_6E3
1438	6E4	Zea mays subsp. parviglumis	1438_6E4
1439	6E5	Zea mays subsp. mexicana	1439_6E5
1440	6E7	Zea mays subsp. parviglumis	1440_6E7
1441	6E9	Zea mays subsp. mexicana	1441_6E9
1442	6F11	Zea mays subsp. parviglumis	1442_6F11
1443	6F12	Zea mays subsp. parviglumis	1443_6F12
1444	6G11	Zea mays subsp. parviglumis	1444_6G11
1445	6G6	Zea mays subsp. parviglumis	1445_6G6
1446	6H1	Zea mays subsp. parviglumis	1446_6H1
1447	6H2	Zea mays subsp. mexicana	1447_6H2
1448	6H3	Zea mays subsp. mexicana	1448_6H3
1449	6H4	Zea mays subsp. mexicana	1449_6H4
1450	6H5	Zea mays subsp. parviglumis	1450_6H5
1451	6H6	Zea mays subsp. parviglumis	1451_6H6
1452	6H7	Zea mays subsp. parviglumis	1452_6H7
1453	6H8	Zea mays subsp. parviglumis	1453_6H8
1454	6H9	Zea mays subsp. parviglumis	1454_6H9
1455	Ame21884	Zea diploperennis	1455_Ame21
1456	Ame2317	Zea diploperennis	1456_Ame23
1457	PI441929	Zea diploperennis	1457_PI441
1458	PI441931	Zea diploperennis	1458_PI441
1459	PI441932	Zea diploperennis	1459_PI441
1460	PI46-2368	Zea diploperennis	1460_PI46-
1461	RID0005	Zea diploperennis	1461_RID00
1462	RID0006	Zea diploperennis	1462_RID00
1463	RID0007	Zea diploperennis	1463_RID00
1464	RID0008	Zea diploperennis	1464_RID00
1465	RID0009	Zea diploperennis	1465_RID00
1466	RRA-14	Zea diploperennis	1466_RRA-1
1467	popcorn	SP	1467_popco

## Sheet: Supplementary Table 8
Supplementary Table 8. Maize genes under selection based on XP-CLR tests.
ID	Chr	Pos_start	Pos_stop	XP-CLR	Gene(B73v4)	Gene(B73v5)	Annotation
2_216820001_216920000	2	216853883	216916442	282.54	Zm00001d006793	Zm00001eb108640	Cysteine-rich receptor-like protein kinase 10
2_216860001_216960000	2	216885148	216916442	267.752	Zm00001d006794	Zm00001eb108650	tRNA/rRNA methyltransferase (SpoU) family protein
2_216860001_216960000	2	216885148	216916442	267.752	Zm00001d006795	Zm00001eb108660	(Z)-3-hexen-1-ol acetyltransferase
2_216860001_216960000	2	216885148	216916442	267.752	Zm00001d006796	Zm00001eb108670	NAD(P)-binding Rossmann-fold superfamily protein
2_216860001_216960000	2	216885148	216916442	267.752	Zm00001d006797	Zm00001eb108680	GUP1
1_26800001_26900000	1	26883608	26897466	242.486	Zm00001d028217	Zm00001eb008690	Developmental protein SEPALLATA 2
1_26800001_26900000	1	26883608	26897466	242.486	Zm00001d028218	Zm00001eb008700	Methionine--tRNA ligase cytoplasmic
2_210100001_210200000	2	210101396	210199958	231.275	Zm00001d006506	Zm00001eb106110	None
2_210100001_210200000	2	210101396	210199958	231.275	Zm00001d006507	Zm00001eb106120	Phospholipase A I
2_210100001_210200000	2	210101396	210199958	231.275	Zm00001d006508	Zm00001eb106130	Glutamate receptor 3.4
10_76220001_76320000	10	76239017	76309061	204.232	Zm00001d024525	Zm00001eb415580	Transmembrane 9 superfamily member 4
8_164180001_164280000	8	164194701	164264591	199.475	Zm00001d011899	Zm00001eb363300	None
8_164180001_164280000	8	164194701	164264591	199.475	Zm00001d011900	Zm00001eb363310	RNA-binding protein BRN1
8_164180001_164280000	8	164194701	164264591	199.475	Zm00001d011901	Zm00001eb363330	Tetratricopeptide repeat (TPR)-like superfamily protein
8_164180001_164280000	8	164194701	164264591	199.475	Zm00001d011902	Zm00001eb363350	None
8_164180001_164280000	8	164194701	164264591	199.475	Zm00001d011903	Zm00001eb363360	Eukaryotic aspartyl protease family protein
8_164180001_164280000	8	164194701	164264591	199.475	Zm00001d011904	Zm00001eb363370	Vesicle-associated protein 2-2
4_141240001_141340000	4	141308573	141323330	188.196	Zm00001d051081	Zm00001eb184620	Nucleotide/sugar transporter family protein
4_141240001_141340000	4	141308573	141323330	188.196	Zm00001d051082	Zm00001eb184630	Gb:AAD25142.1-like protein
8_166480001_166580000	8	166514444	166557896	184.211	Zm00001d012015	Zm00001eb364360	Squamosa promoter-binding protein-like (SBP domain) transcription factor family protein
10_102340001_102440000	10	102343015	102433017	182.675	Zm00001d025065	Zm00001eb419980	Putative D-mannose binding lectin receptor-like protein kinase family protein
10_102340001_102440000	10	102343015	102433017	182.675	Zm00001d025066	Zm00001eb420000	None
10_102340001_102440000	10	102343015	102433017	182.675	Zm00001d025067	Zm00001eb420010	Probable pectate lyase 8
4_153300001_153400000	4	153363063	153366637	181.143	Zm00001d051316	Zm00001eb186200	Putative homeodomain-like transcription factor superfamily protein isoform 1%253B Putative homeodomain-like transcription factor superfamily protein isoform 2
10_149300001_149400000	10	149324054	149397395	180.696	Zm00001d026647	Zm00001eb434000	DNA mismatch repair protein MSH3
10_149300001_149400000	10	149324054	149397395	180.696	Zm00001d026648	Zm00001eb434020	Nuclear transcription factor Y subunit C-4
10_149300001_149400000	10	149324054	149397395	180.696	Zm00001d026649	Zm00001eb434030	opaque endosperm7
10_149300001_149400000	10	149324054	149397395	180.696	Zm00001d026650	Zm00001eb434040	C2 calcium/lipid-binding plant phosphoribosyltransferase family protein
10_149300001_149400000	10	149324054	149397395	180.696	Zm00001d026651	Zm00001eb434050	Expressed protein%3B protein
10_149300001_149400000	10	149324054	149397395	180.696	Zm00001d026652	Zm00001eb434070	DNA binding protein
2_210180001_210280000	2	210183883	210206203	180.451	Zm00001d006509	Zm00001eb106140	Septum-promoting GTP-binding protein 1
2_210180001_210280000	2	210183883	210206203	180.451	Zm00001d006510	Zm00001eb106150	60S ribosomal protein L44
2_210180001_210280000	2	210183883	210206203	180.451	Zm00001d006511	Zm00001eb106160	Glucose-6-phosphate/phosphate translocator 2 chloroplastic
1_288640001_288740000	1	288650996	288725511	177.703	Zm00001d034298	Zm00001eb059460	Transcription factor PIF4
7_01380001_01480000	7	1389863	1470876	176.231	Zm00001d018641	Zm00001eb298480	early nodulin-like protein 16
7_177420001_177520000	7	177449643	177488239	174.374	Zm00001d022427	Zm00001eb330830	Nucleic acid binding protein
7_177420001_177520000	7	177449643	177488239	174.374	Zm00001d022428	Zm00001eb330810	Probable galacturonosyltransferase 7
7_177420001_177520000	7	177449643	177488239	174.374	Zm00001d022429	Zm00001eb330790	Mediator of RNA polymerase II transcription subunit 33A
6_154820001_154920000	6	154849280	154919999	173.725	Zm00001d038339	Zm00001eb289340	UDP-glucuronic acid decarboxylase 5
6_154820001_154920000	6	154849280	154919999	173.725	Zm00001d038340	Zm00001eb289360	Phosphoribosylanthranilate transferase
6_154820001_154920000	6	154849280	154919999	173.725	Zm00001d038341	Zm00001eb289370	PAR1 protein
6_154820001_154920000	6	154849280	154919999	173.725	Zm00001d038342	Zm00001eb289390	RING/FYVE/PHD zinc finger superfamily protein
6_154820001_154920000	6	154849280	154919999	173.725	Zm00001d038343	Zm00001eb289400	Phosphatidylinositol:ceramide inositolphosphotransferase 1
6_154820001_154920000	6	154849280	154919999	173.725	Zm00001d038345	Zm00001eb257190	lysine-ketoglutarate reductase/saccharopine dehydrogenase bifunctional enzyme
9_133900001_134000000	9	133953270	133980299	160.975	Zm00001d047528	Zm00001eb395200	None
7_09640001_09740000	7	9652006	9661015	158.237	Zm00001d018935	Zm00001eb301200	Serine/threonine-protein kinase Nek1
7_09640001_09740000	7	9652006	9661015	158.237	Zm00001d018936	Zm00001eb301210	Probable ribose-5-phosphate isomerase 3 chloroplastic
5_19840001_19940000	5	19928701	19939902	158.103	Zm00001d013777	Zm00001eb219490	None
5_19840001_19940000	5	19928701	19939902	158.103	Zm00001d013778	Zm00001eb219500	Lysine--tRNA ligase
2_210460001_210560000	2	210476708	210514624	156.683	Zm00001d006524	Zm00001eb106290	Harpin-induced protein
2_210460001_210560000	2	210476708	210514624	156.683	Zm00001d006525	Zm00001eb106300	Aspartic proteinase nepenthesin-1
2_210460001_210560000	2	210476708	210514624	156.683	Zm00001d006526	Zm00001eb106310	Eukaryotic aspartyl protease family protein
2_210460001_210560000	2	210476708	210514624	156.683	Zm00001d006527	Zm00001eb106320	None
1_269620001_269720000	1	269670188	269684518	155.955	Zm00001d033650	Zm00001eb054240	Non-cyanogenic beta-glucosidase
1_269620001_269720000	1	269670188	269684518	155.955	Zm00001d033651	Zm00001eb054250	Beta-glucosidase
1_269620001_269720000	1	269670188	269684518	155.955	Zm00001d033652	Zm00001eb054260	Probable LRR receptor-like serine/threonine-protein kinase
6_154920001_155020000	6	154920049	155012358	155.716	Zm00001d038346	Zm00001eb289430	None
6_154920001_155020000	6	154920049	155012358	155.716	Zm00001d038347	Zm00001eb179100	TTF-type zinc finger protein with HAT dimerisation domain
6_154920001_155020000	6	154920049	155012358	155.716	Zm00001d038348	Zm00001eb289450	guanylyl cyclase 1
6_154920001_155020000	6	154920049	155012358	155.716	Zm00001d038351	Zm00001eb289460	Adenine nucleotide alpha hydrolases-like superfamily protein
6_154920001_155020000	6	154920049	155012358	155.716	Zm00001d038352	Zm00001eb289470	None
2_209800001_209900000	2	209822477	209873731	154.973	Zm00001d006493	Zm00001eb106010	Protein DETOXIFICATION 40
2_209800001_209900000	2	209822477	209873731	154.973	Zm00001d006494	Zm00001eb106020	Protein DETOXIFICATION 40
2_209800001_209900000	2	209822477	209873731	154.973	Zm00001d006495	Zm00001eb106030	None
2_209800001_209900000	2	209822477	209873731	154.973	Zm00001d006496	Zm00001eb106040	Polyadenylate-binding protein RBP45C
2_209800001_209900000	2	209822477	209873731	154.973	Zm00001d006497	Zm00001eb106050	DEAD-box ATP-dependent RNA helicase 32
7_10800001_10900000	7	10828297	10858628	154.389	Zm00001d018962	Zm00001eb301450	Whole genome shotgun sequence of line PN40024 scaffold_179.assembly12x (Fragment)
7_10800001_10900000	7	10828297	10858628	154.389	Zm00001d018963	Zm00001eb301470	Pentatricopeptide repeat-containing protein mitochondrial
7_10800001_10900000	7	10828297	10858628	154.389	Zm00001d018964	Zm00001eb301480	Guanylate-binding family protein
7_10800001_10900000	7	10828297	10858628	154.389	Zm00001d018965	Zm00001eb301490	Xylanase inhibitor protein 1
6_132300001_132400000	6	132311100	132371953	152.079	Zm00001d037626	Zm00001eb283010	Serine/threonine protein phosphatase 2A 57 kDa regulatory subunit B' iota isoform
6_132300001_132400000	6	132311100	132371953	152.079	Zm00001d037627	Zm00001eb283020	gibberellin 3-oxidase1
6_132300001_132400000	6	132311100	132371953	152.079	Zm00001d037628	Zm00001eb283040	Putative ankyrin repeat domain family protein
6_132300001_132400000	6	132311100	132371953	152.079	Zm00001d037629	Zm00001eb314190	None
1_303780001_303880000	1	303790601	303836876	151.345	Zm00001d034849	Zm00001eb064520	SAM domain family protein
1_303780001_303880000	1	303790601	303836876	151.345	Zm00001d034850	Zm00001eb180290	Zinc finger CCCH domain-containing protein 20
1_303780001_303880000	1	303790601	303836876	151.345	Zm00001d034851	Zm00001eb064530	Aspartokinase
1_303780001_303880000	1	303790601	303836876	151.345	Zm00001d034852	Zm00001eb064540	F3H9.20 protein
1_303780001_303880000	1	303790601	303836876	151.345	Zm00001d034854	Zm00001eb064550	None
1_303780001_303880000	1	303790601	303836876	151.345	Zm00001d034855	Zm00001eb064570	Basic transcription factor 3
1_181540001_181640000	1	181559928	181635737	151.317	Zm00001d031183	Zm00001eb032790	ankyrin repeat family protein
1_181540001_181640000	1	181559928	181635737	151.317	Zm00001d031184	Zm00001eb032800	RING finger protein 5
2_229460001_229560000	2	229464924	229477275	150.032	Zm00001d007351	Zm00001eb112990	Esterase
2_229460001_229560000	2	229464924	229477275	150.032	Zm00001d007352	Zm00001eb113000	Ribosomal protein L31
1_35480001_35580000	1	35503212	35511688	149.902	Zm00001d028456	Zm00001eb011220	Regulator of Vps4 activity in the MVB pathway protein
1_35480001_35580000	1	35503212	35511688	149.902	Zm00001d028457	Zm00001eb011210	Regulator of Vps4 activity in the MVB pathway protein
1_35480001_35580000	1	35503212	35511688	149.902	Zm00001d028458	Zm00001eb011200	Catalytic/ oxidoreductase%252C acting on NADH or NADPH
1_17960001_18060000	1	17960832	18052887	148.599	Zm00001d027934	Zm00001eb006270	leucine-rich transmembrane protein kinase1
1_17960001_18060000	1	17960832	18052887	148.599	Zm00001d027936	Zm00001eb006300	15-cis-phytoene desaturase chloroplastic/chromoplastic
1_17960001_18060000	1	17960832	18052887	148.599	Zm00001d027937	Zm00001eb006320	Pentatricopeptide repeat-containing protein
1_17960001_18060000	1	17960832	18052887	148.599	Zm00001d027938	Zm00001eb006350	UDP-glucuronate:xylan alpha-glucuronosyltransferase 2
1_17960001_18060000	1	17960832	18052887	148.599	Zm00001d027939	Zm00001eb006360	B3 domain-containing protein
1_17960001_18060000	1	17960832	18052887	148.599	Zm00001d027940	Zm00001eb253620	None
1_17960001_18060000	1	17960832	18052887	148.599	Zm00001d027941	Zm00001eb006380	NAD(P)-binding Rossmann-fold superfamily protein
1_17960001_18060000	1	17960832	18052887	148.599	Zm00001d027943	Zm00001eb006390	alpha/beta-Hydrolases superfamily protein
1_17960001_18060000	1	17960832	18052887	148.599	Zm00001d027944	Zm00001eb006400	Expressed protein%3B protein
7_157620001_157720000	7	157695792	157716689	148.225	Zm00001d021596	Zm00001eb322440	adenosine 5'-phosphosulfate reductase-like1
2_02060001_02160000	2	2066607	2127818	143.028	Zm00001d001864	Zm00001eb066560	Uracil-DNA glycosylase mitochondrial
2_02060001_02160000	2	2066607	2127818	143.028	Zm00001d001865	Zm00001eb066570	cytokinin response regulator1
8_118020001_118120000	8	118062436	118068320	140.937	Zm00001d010496	Zm00001eb351070	None
8_118020001_118120000	8	118062436	118068320	140.937	Zm00001d010497	Zm00001eb351080	None
1_292820001_292920000	1	292891294	292919571	139.282	Zm00001d034431	Zm00001eb060650	Bax inhibitor-1 family protein
1_292820001_292920000	1	292891294	292919571	139.282	Zm00001d034432	Zm00001eb060660	Bax inhibitor-1 family protein
1_292820001_292920000	1	292891294	292919571	139.282	Zm00001d034433	Zm00001eb060670	Heat stress transcription factor A-6b
10_149060001_149160000	10	149083030	149118907	139.238	Zm00001d026620	Zm00001eb433760	OSJNBa0064G10.17 protein%3B protein
10_149060001_149160000	10	149083030	149118907	139.238	Zm00001d026621	Zm00001eb433770	Katanin p80 WD40 repeat-containing subunit B1 homolog
10_149060001_149160000	10	149083030	149118907	139.238	Zm00001d026623	Zm00001eb433790	Tubulin beta-7 chain
5_20280001_20380000	5	20365762	20377115	137.276	Zm00001d013794	Zm00001eb219670	None
5_20280001_20380000	5	20365762	20377115	137.276	Zm00001d013795	Zm00001eb219680	Peroxisomal membrane 22 kDa (Mpv17/PMP22) family protein
5_20280001_20380000	5	20365762	20377115	137.276	Zm00001d013796	Zm00001eb219690	dicer-like 105
4_175880001_175980000	4	175913878	175915925	137.063	Zm00001d051986	Zm00001eb191980	None
4_175880001_175980000	4	175913878	175915925	137.063	Zm00001d051987	Zm00001eb191990	oxidoreductase zinc-binding dehydrogenase family protein
1_290160001_290260000	1	290184691	290259908	136.937	Zm00001d034338	Zm00001eb059780	Deoxyribodipyrimidine photolyase
1_290160001_290260000	1	290184691	290259908	136.937	Zm00001d034339	Zm00001eb059790	inhibitor-3
1_290160001_290260000	1	290184691	290259908	136.937	Zm00001d034340	Zm00001eb059800	Patatin-like protein 6
1_290160001_290260000	1	290184691	290259908	136.937	Zm00001d034341	Zm00001eb059810	Arv1-like protein
1_290160001_290260000	1	290184691	290259908	136.937	Zm00001d034342	Zm00001eb089990	None
4_240660001_240760000	4	240661922	240712323	135.735	Zm00001d053763	Zm00001eb206910	Core-2/I-branching beta-16-N-acetylglucosaminyltransferase family protein
4_240660001_240760000	4	240661922	240712323	135.735	Zm00001d053764	Zm00001eb352830	None
8_169460001_169560000	8	169524290	169559971	134.27	Zm00001d012173	Zm00001eb365810	Fructokinase-1
8_169460001_169560000	8	169524290	169559971	134.27	Zm00001d012175	Zm00001eb365820	Pectin acetylesterase 5
8_169460001_169560000	8	169524290	169559971	134.27	Zm00001d012176	Zm00001eb365840	Beta-hexosaminidase 3
1_293980001_294080000	1	293993795	294061117	133.598	Zm00001d034473	Zm00001eb097120	Metal transporter Nramp6
1_293980001_294080000	1	293993795	294061117	133.598	Zm00001d034475	Zm00001eb061030	WRKY transcription factor 22
1_293980001_294080000	1	293993795	294061117	133.598	Zm00001d034476	Zm00001eb191430	None
8_165060001_165160000	8	165108457	165154788	132.758	Zm00001d011955	Zm00001eb363820	Heavy metal transport/detoxification superfamily protein
8_165060001_165160000	8	165108457	165154788	132.758	Zm00001d011956	Zm00001eb363830	Histone-lysine N-methyltransferase H3 lysine-9 specific SUVH4
6_01500001_01600000	6	1573102	1592181	130.869	Zm00001d035004	Zm00001eb260170	Putative 1-phosphatidylinositol-4-phosphate 5-kinase/ zinc ion binding family
5_20620001_20720000	5	20651092	20676535	130.724	Zm00001d013800	Zm00001eb283370	None
5_20620001_20720000	5	20651092	20676535	130.724	Zm00001d013801	Zm00001eb219740	myb domain protein 101
6_154740001_154840000	6	154779636	154818635	130.441	Zm00001d038332	Zm00001eb289270	Amidophosphoribosyltransferase
6_154740001_154840000	6	154779636	154818635	130.441	Zm00001d038333	Zm00001eb289280	Protein NRT1/ PTR FAMILY 5.10
6_154740001_154840000	6	154779636	154818635	130.441	Zm00001d038335	Zm00001eb289290	OSJNBb0008G24.13 protein
6_154740001_154840000	6	154779636	154818635	130.441	Zm00001d038336	Zm00001eb289300	None
6_154740001_154840000	6	154779636	154818635	130.441	Zm00001d038337	Zm00001eb289310	DAR GTPase 3 chloroplastic
6_154740001_154840000	6	154779636	154818635	130.441	Zm00001d038338	Zm00001eb289320	Transcription repressor MYB6
4_240060001_240160000	4	240080739	240124142	129.084	Zm00001d053736	Zm00001eb206620	Gamma-glutamyl peptidase 1
4_240060001_240160000	4	240080739	240124142	129.084	Zm00001d053737	Zm00001eb206640	Sucrose synthase 3
4_240060001_240160000	4	240080739	240124142	129.084	Zm00001d053738	Zm00001eb206650	Ubiquitin receptor RAD23b
4_240060001_240160000	4	240080739	240124142	129.084	Zm00001d053739	Zm00001eb206660	Heptahelical transmembrane protein 2
4_240060001_240160000	4	240080739	240124142	129.084	Zm00001d053740	Zm00001eb206670	Uncharacterised conserved protein UCP015417 vWA
7_24340001_24440000	7	24362737	24364251	128.591	Zm00001d019259	Zm00001eb304070	UDP-glycosyltransferase 76C1
6_162300001_162400000	6	162351489	162392678	128.446	Zm00001d038672	Zm00001eb292530	Putative AGC protein kinase family protein
6_162300001_162400000	6	162351489	162392678	128.446	Zm00001d038673	Zm00001eb292540	S-adenosyl-L-methionine-dependent methyltransferases superfamily protein
6_162300001_162400000	6	162351489	162392678	128.446	Zm00001d038675	Zm00001eb292560	SEC14 cytosolic factor family protein / phosphoglyceride transfer family protein
10_04240001_04340000	10	4262656	4337247	127.929	Zm00001d023377	Zm00001eb406420	Cation/calcium exchanger 5
10_04240001_04340000	10	4262656	4337247	127.929	Zm00001d023378	Zm00001eb406440	Protein trichome birefringence-like 10
10_04240001_04340000	10	4262656	4337247	127.929	Zm00001d023379	Zm00001eb406450	pyruvate kinase2
10_04240001_04340000	10	4262656	4337247	127.929	Zm00001d023381	Zm00001eb011160	Rho GTPase activation protein (RhoGAP) with PH domain
10_04240001_04340000	10	4262656	4337247	127.929	Zm00001d023382	Zm00001eb305400	Replication protein-like
10_04240001_04340000	10	4262656	4337247	127.929	Zm00001d023384	Zm00001eb406460	Phytosulfokines 2
3_27860001_27960000	3	27953389	27958331	127.638	Zm00001d040109	Zm00001eb126250	None
3_27860001_27960000	3	27953389	27958331	127.638	Zm00001d040110	Zm00001eb126260	None
2_02100001_02200000	2	2100987	2127980	127.326	Zm00001d001866	Zm00001eb066580	DUF3755 family protein
2_02100001_02200000	2	2100987	2127980	127.326	Zm00001d001868	Zm00001eb066590	None
2_02100001_02200000	2	2100987	2127980	127.326	Zm00001d001869	Zm00001eb066600	Ubiquitin carboxyl-terminal hydrolase family protein
2_02100001_02200000	2	2100987	2127980	127.326	Zm00001d001870	Zm00001eb066610	Peroxisome biogenesis protein 22
2_02100001_02200000	2	2100987	2127980	127.326	Zm00001d001871	Zm00001eb066620	None
9_126800001_126900000	9	126818069	126825753	127.324	Zm00001d047334	Zm00001eb393490	Zinc finger protein AZF2
9_126800001_126900000	9	126818069	126825753	127.324	Zm00001d047335	Zm00001eb393500	Probable esterase KAI2
6_154140001_154240000	6	154170896	154200323	127.05	Zm00001d038310	Zm00001eb289070	Tubby-like F-box protein 10
6_154140001_154240000	6	154170896	154200323	127.05	Zm00001d038311	Zm00001eb289080	G-box-binding factor 4
6_154140001_154240000	6	154170896	154200323	127.05	Zm00001d038312	Zm00001eb289090	Integral membrane Yip1 family protein
6_154140001_154240000	6	154170896	154200323	127.05	Zm00001d038314	Zm00001eb179500	ATP-dependent DNA helicase [Source:UniProtKB/TrEMBL%3BAcc:A0A1D6M5F9]
6_154140001_154240000	6	154170896	154200323	127.05	Zm00001d038316	Zm00001eb289120	None
10_149240001_149340000	10	149246522	149339496	126.93	Zm00001d026635	Zm00001eb433900	Allantoinase
10_149240001_149340000	10	149246522	149339496	126.93	Zm00001d026636	Zm00001eb433910	Isoamyl acetate-hydrolyzing esterase%253B Isoamyl acetate-hydrolyzing esterase-like protein
10_149240001_149340000	10	149246522	149339496	126.93	Zm00001d026637	Zm00001eb044240	None
10_149240001_149340000	10	149246522	149339496	126.93	Zm00001d026638	Zm00001eb433930	Calcium-binding EF hand family protein
10_149240001_149340000	10	149246522	149339496	126.93	Zm00001d026639	Zm00001eb192540	Acyl-CoA-binding domain-containing protein 1
10_149240001_149340000	10	149246522	149339496	126.93	Zm00001d026640	Zm00001eb433940	minichromosome instability12a
10_149240001_149340000	10	149246522	149339496	126.93	Zm00001d026641	Zm00001eb433950	Cysteine protease ATG4a
10_149240001_149340000	10	149246522	149339496	126.93	Zm00001d026642	Zm00001eb433960	DNA binding activity3
10_149240001_149340000	10	149246522	149339496	126.93	Zm00001d026643	Zm00001eb433970	L-asparaginase family protein
10_149240001_149340000	10	149246522	149339496	126.93	Zm00001d026645	Zm00001eb433980	K(+) efflux antiporter 2 chloroplastic
7_148080001_148180000	7	148127378	148165110	126.411	Zm00001d021294	Zm00001eb319600	Pentatricopeptide repeat-containing protein mitochondrial
7_148080001_148180000	7	148127378	148165110	126.411	Zm00001d021295	Zm00001eb319610	DNA photolyases%3BDNA photolyases
7_148080001_148180000	7	148127378	148165110	126.411	Zm00001d021296	Zm00001eb319620	myb domain protein 85
5_21340001_21440000	5	21345555	21438625	123.878	Zm00001d013818	Zm00001eb219870	Tryptophan N-monooxygenase 2
1_166040001_166140000	1	166129624	166132923	121.53	Zm00001d030892	Zm00001eb030410	None
8_165940001_166040000	8	165993323	166039647	120.321	Zm00001d011987	Zm00001eb364140	None
8_165940001_166040000	8	165993323	166039647	120.321	Zm00001d011988	Zm00001eb066510	Vacuolar protein sorting-associated protein 41 homolog
8_165940001_166040000	8	165993323	166039647	120.321	Zm00001d011989	Zm00001eb069190	None
8_165940001_166040000	8	165993323	166039647	120.321	Zm00001d011991	Zm00001eb364170	Protein kinase superfamily protein
8_165940001_166040000	8	165993323	166039647	120.321	Zm00001d011992	Zm00001eb364190	60S ribosomal protein L13
8_165940001_166040000	8	165993323	166039647	120.321	Zm00001d011993	Zm00001eb364200	50S ribosomal protein L27 chloroplastic
5_30780001_30880000	5	30845973	30865820	119.907	Zm00001d014055	Zm00001eb221970	Protein ECERIFERUM 1
5_30780001_30880000	5	30845973	30865820	119.907	Zm00001d014056	Zm00001eb221980	LRR receptor-like serine/threonine-protein kinase FLS2
2_216360001_216460000	2	216364346	216441674	119.509	Zm00001d006771	Zm00001eb108490	RNA-binding (RRM/RBD/RNP motifs) family protein
2_216360001_216460000	2	216364346	216441674	119.509	Zm00001d006773	Zm00001eb362420	Regulator of chromosome condensation (RCC1) family with FYVE zinc finger domain
2_216360001_216460000	2	216364346	216441674	119.509	Zm00001d006774	Zm00001eb108510	hydroxyproline-rich glycoprotein family protein
2_216360001_216460000	2	216364346	216441674	119.509	Zm00001d006775	Zm00001eb108520	hydroxyproline-rich glycoprotein family protein
2_216360001_216460000	2	216364346	216441674	119.509	Zm00001d006777	Zm00001eb108530	PLASMODESMATA CALLOSE-BINDING PROTEIN 2
3_35860001_35960000	3	35935462	35951623	119.423	Zm00001d040290	Zm00001eb127750	Epoxide hydrolase 2
8_171760001_171860000	8	171774827	171853320	119.193	Zm00001d012277	Zm00001eb366720	Actin-7
8_171760001_171860000	8	171774827	171853320	119.193	Zm00001d012278	Zm00001eb366730	Sucrose nonfermenting 4-like protein
8_171760001_171860000	8	171774827	171853320	119.193	Zm00001d012279	Zm00001eb366740	Putative RING zinc finger domain superfamily protein%253B RING-H2 finger protein ATL3C
6_107580001_107680000	6	107624680	107633708	119.07	Zm00001d036965	Zm00001eb277370	Zinc transporter 4
6_107580001_107680000	6	107624680	107633708	119.07	Zm00001d036966	Zm00001eb277380	RNA-binding (RRM/RBD/RNP motifs) family protein
7_176500001_176600000	7	176523206	176595183	118.674	Zm00001d022384	Zm00001eb329660	None
7_176500001_176600000	7	176523206	176595183	118.674	Zm00001d022385	Zm00001eb329670	None
7_176500001_176600000	7	176523206	176595183	118.674	Zm00001d022386	Zm00001eb329680	Ribosomal protein S5 domain 2-like superfamily protein
7_176500001_176600000	7	176523206	176595183	118.674	Zm00001d022387	Zm00001eb329690	Rho GTPase-activating protein 7
7_176500001_176600000	7	176523206	176595183	118.674	Zm00001d022388	Zm00001eb329710	Ferredoxin-dependent glutamate synthase%252C chloroplastic
4_03760001_03860000	4	3787601	3844551	118.306	Zm00001d048707	Zm00001eb165590	benzoxazinone synthesis8
1_06780001_06880000	1	6785736	6840473	118.127	Zm00001d027500	Zm00001eb002400	Flower-specific gamma-thionin
1_06780001_06880000	1	6785736	6840473	118.127	Zm00001d027501	Zm00001eb002410	TATA-box-binding protein 2
1_06780001_06880000	1	6785736	6840473	118.127	Zm00001d027502	Zm00001eb002420	Adenylate kinase 1 chloroplastic
1_06780001_06880000	1	6785736	6840473	118.127	Zm00001d027503	Zm00001eb002430	Calcium-binding EF hand family protein
8_164700001_164800000	8	164775933	164793793	117.192	Zm00001d011926	Zm00001eb363570	Protein LURP-one-related 2
8_164700001_164800000	8	164775933	164793793	117.192	Zm00001d011927	Zm00001eb363580	Phospholipid/glycerol acyltransferase family protein
8_164700001_164800000	8	164775933	164793793	117.192	Zm00001d011928	Zm00001eb363590	ARM repeat superfamily protein
1_69540001_69640000	1	69620451	69632592	116.399	Zm00001d029416	Zm00001eb019210	Probable acetyl-CoA acetyltransferase cytosolic 2
1_69540001_69640000	1	69620451	69632592	116.399	Zm00001d029417	Zm00001eb019220	P-loop containing nucleoside triphosphate hydrolases superfamily protein
1_06220001_06320000	1	6236194	6317820	116.14	Zm00001d027478	Zm00001eb002160	None
1_06220001_06320000	1	6236194	6317820	116.14	Zm00001d027479	Zm00001eb002170	DNA polymerase delta small subunit
1_06220001_06320000	1	6236194	6317820	116.14	Zm00001d027480	Zm00001eb002180	Calcium-dependent protein kinase 6
1_06220001_06320000	1	6236194	6317820	116.14	Zm00001d027481	Zm00001eb002190	None
1_06220001_06320000	1	6236194	6317820	116.14	Zm00001d027483	Zm00001eb002200	RING-H2 finger protein ATL80
5_24220001_24320000	5	24238024	24254470	114.655	Zm00001d013898	Zm00001eb220680	OSJNBb0004G23.8 protein%3B OSJNBb0085F13.3 protein
5_24220001_24320000	5	24238024	24254470	114.655	Zm00001d013899	Zm00001eb377820	hAT transposon superfamily protein
5_21500001_21600000	5	21505205	21565206	113.767	Zm00001d013827	Zm00001eb220000	TRF-like 5
6_157420001_157520000	6	157427450	157478131	113.354	Zm00001d038449	Zm00001eb290320	Sorting nexin 2B
6_157420001_157520000	6	157427450	157478131	113.354	Zm00001d038450	Zm00001eb290340	None
6_157420001_157520000	6	157427450	157478131	113.354	Zm00001d038451	Zm00001eb290350	Putative WRKY DNA-binding domain superfamily protein
6_152980001_153080000	6	153034545	153061925	111.932	Zm00001d038274	Zm00001eb288790	Tetratricopeptide repeat (TPR)-like superfamily protein
6_152980001_153080000	6	153034545	153061925	111.932	Zm00001d038275	Zm00001eb288800	Auxin transporter-like protein 1
6_168620001_168720000	6	168621165	168717225	111.798	Zm00001d039002	Zm00001eb295800	Putative homeodomain-like transcription factor superfamily protein
6_168620001_168720000	6	168621165	168717225	111.798	Zm00001d039004	Zm00001eb295810	NAC87 NAC type transcription factor
6_168620001_168720000	6	168621165	168717225	111.798	Zm00001d039005	Zm00001eb295820	Guanylate-binding family protein
6_168620001_168720000	6	168621165	168717225	111.798	Zm00001d039006	Zm00001eb295830	Auxin response factor 3
6_168620001_168720000	6	168621165	168717225	111.798	Zm00001d039007	Zm00001eb295840	E3 SUMO-protein ligase MMS21
6_168620001_168720000	6	168621165	168717225	111.798	Zm00001d039009	Zm00001eb298700	OSJNBb0022F23.8 protein
6_168620001_168720000	6	168621165	168717225	111.798	Zm00001d039010	Zm00001eb295850	Fasciclin-like arabinogalactan protein 7
6_168620001_168720000	6	168621165	168717225	111.798	Zm00001d039011	Zm00001eb295860	Grx_I1-glutaredoxin subgroup III
6_168620001_168720000	6	168621165	168717225	111.798	Zm00001d039012	Zm00001eb295870	None
6_168620001_168720000	6	168621165	168717225	111.798	Zm00001d039013	Zm00001eb295880	S-adenosyl-L-methionine-dependent methyltransferases superfamily protein
6_168620001_168720000	6	168621165	168717225	111.798	Zm00001d039014	Zm00001eb295890	Splicing factor U2af small subunit A
6_168620001_168720000	6	168621165	168717225	111.798	Zm00001d039015	Zm00001eb295900	Putative RING zinc finger domain superfamily protein
8_166280001_166380000	8	166336961	166379757	111.561	Zm00001d012005	Zm00001eb364280	Putative histidine kinase family protein
1_175160001_175260000	1	175161902	175203292	110.686	Zm00001d031059	Zm00001eb031650	Chaperone DnaJ-domain superfamily protein
1_175160001_175260000	1	175161902	175203292	110.686	Zm00001d031060	Zm00001eb031660	RNA methyltransferase family protein
1_175160001_175260000	1	175161902	175203292	110.686	Zm00001d031061	Zm00001eb031670	Homeobox-leucine zipper protein ATHB-14
1_06300001_06400000	1	6300354	6328666	110.64	Zm00001d027484	Zm00001eb002220	Dolichyl-diphosphooligosaccharide--protein glycosyltransferase 67 kDasubunit
1_06300001_06400000	1	6300354	6328666	110.64	Zm00001d027485	Zm00001eb002240	Phosphatidylinositol-glycan biosynthesis class F protein
1_06300001_06400000	1	6300354	6328666	110.64	Zm00001d027486	Zm00001eb002250	barley mlo defense gene homolog1
1_06300001_06400000	1	6300354	6328666	110.64	Zm00001d027487	Zm00001eb002260	Exosome complex exonuclease RRP44 homolog A
1_292960001_293060000	1	292993265	293010666	110.163	Zm00001d034439	Zm00001eb060720	RNA binding protein
1_292960001_293060000	1	292993265	293010666	110.163	Zm00001d034440	Zm00001eb060730	60S ribosomal protein L4-1
6_01580001_01680000	6	1580532	1592181	109.513	Zm00001d035005	Zm00001eb260180	None
6_01580001_01680000	6	1580532	1592181	109.513	Zm00001d035007	Zm00001eb260190	GDP-mannose transporter GONST5
6_01580001_01680000	6	1580532	1592181	109.513	Zm00001d035008	Zm00001eb260200	RING/FYVE/PHD-type zinc finger family protein
4_240680001_240780000	4	240696908	240712323	109.045	Zm00001d053765	Zm00001eb206930	vacuolar proton pump3
4_240680001_240780000	4	240696908	240712323	109.045	Zm00001d053766	Zm00001eb206940	Leucine zipper protein-like
1_58960001_59060000	1	59023032	59029398	108.51	Zm00001d029123	Zm00001eb016590	cell cycle checkpoint control protein family
1_58960001_59060000	1	59023032	59029398	108.51	Zm00001d029124	Zm00001eb016600	40S ribosomal protein S21
4_160520001_160620000	4	160568934	160600971	108.333	Zm00001d051503	Zm00001eb187650	Invertase inhibitor
4_160520001_160620000	4	160568934	160600971	108.333	Zm00001d051504	Zm00001eb187660	Probable purine permease 11
4_160520001_160620000	4	160568934	160600971	108.333	Zm00001d051505	Zm00001eb187670	Transposon protein
6_162380001_162480000	6	162386466	162473058	107.76	Zm00001d038676	Zm00001eb292590	Probable xyloglucan glycosyltransferase 12
6_162380001_162480000	6	162386466	162473058	107.76	Zm00001d038678	Zm00001eb292620	None
6_162380001_162480000	6	162386466	162473058	107.76	Zm00001d038680	Zm00001eb292650	CLE family OsCLE508 protein
6_162380001_162480000	6	162386466	162473058	107.76	Zm00001d038681	Zm00001eb292660	None
6_162380001_162480000	6	162386466	162473058	107.76	Zm00001d038682	Zm00001eb292680	PLASMODESMATA CALLOSE-BINDING PROTEIN 2
1_295720001_295820000	1	295751060	295792257	107.345	Zm00001d034531	Zm00001eb061570	Dihydrolipoyllysine-residue acetyltransferase component 1 of pyruvate dehydrogenase complex mitochondrial
1_295720001_295820000	1	295751060	295792257	107.345	Zm00001d034532	Zm00001eb061610	Vacuolar protein sorting-associated protein 32 homolog 1
1_295720001_295820000	1	295751060	295792257	107.345	Zm00001d034533	Zm00001eb061630	NEP-interacting protein 1
1_295720001_295820000	1	295751060	295792257	107.345	Zm00001d034534	Zm00001eb061640	None
1_182400001_182500000	1	182472719	182491391	107.271	Zm00001d031216	Zm00001eb033100	FAD/NAD(P)-binding oxidoreductase family protein
1_182400001_182500000	1	182472719	182491391	107.271	Zm00001d031217	Zm00001eb033110	pentatricopeptide repeat*-GRMZM2G475897
1_06860001_06960000	1	6908028	6916263	106.712	Zm00001d027504	Zm00001eb002440	Nucleoside-triphosphatase THEP1
1_06860001_06960000	1	6908028	6916263	106.712	Zm00001d027505	Zm00001eb002450	None
8_93020001_93120000	8	93020338	93045626	106.698	Zm00001d009971	Zm00001eb347090	Protein SHI RELATED SEQUENCE 6
8_164560001_164660000	8	164591593	164602806	106.6	Zm00001d011919	Zm00001eb363490	Src2-like protein
8_164560001_164660000	8	164591593	164602806	106.6	Zm00001d011920	Zm00001eb363500	WD repeat-containing protein domain phosphoinositide-interacting protein 3
8_164560001_164660000	8	164591593	164602806	106.6	Zm00001d011921	Zm00001eb363520	RALFL33
1_63940001_64040000	1	63980587	64038536	106.475	Zm00001d029260	Zm00001eb017810	Stomatal closure-related actin-binding protein 1
1_63940001_64040000	1	63980587	64038536	106.475	Zm00001d029261	Zm00001eb371610	None
1_63940001_64040000	1	63980587	64038536	106.475	Zm00001d029262	Zm00001eb017820	None
1_181480001_181580000	1	181559920	181579017	106.305	Zm00001d031182	Zm00001eb032780	Homeobox-transcription factor 84
10_04180001_04280000	10	4182788	4275019	106.246	Zm00001d023374	Zm00001eb406400	CAAX amino terminal protease family protein
10_04180001_04280000	10	4182788	4275019	106.246	Zm00001d023375	Zm00001eb211150	None
10_04180001_04280000	10	4182788	4275019	106.246	Zm00001d023376	Zm00001eb406410	aluminum-induced protein homolog1
8_169020001_169120000	8	169020369	169118718	105.994	Zm00001d012153	Zm00001eb365640	CMP-sialic acid transporter 3
8_169020001_169120000	8	169020369	169118718	105.994	Zm00001d012154	Zm00001eb365650	None
8_169020001_169120000	8	169020369	169118718	105.994	Zm00001d012155	Zm00001eb365660	ARM repeat superfamily protein
8_169020001_169120000	8	169020369	169118718	105.994	Zm00001d012156	Zm00001eb365670	Sister chromatid cohesion 1 protein 4
8_169020001_169120000	8	169020369	169118718	105.994	Zm00001d012158	Zm00001eb365680	Formin-like protein 1
5_18660001_18760000	5	18754868	18759269	104.79	Zm00001d013728	Zm00001eb219070	Cyclin-D5-1
5_18660001_18760000	5	18754868	18759269	104.79	Zm00001d013729	Zm00001eb219080	DNA/RNA polymerases superfamily protein
3_18560001_18660000	3	18636805	18650204	104.781	Zm00001d039899	Zm00001eb124670	PRPK
3_18560001_18660000	3	18636805	18650204	104.781	Zm00001d039900	Zm00001eb124680	Probable zinc metalloprotease EGY2 chloroplastic
3_18560001_18660000	3	18636805	18650204	104.781	Zm00001d039902	Zm00001eb124690	ATP binding protein
6_46820001_46920000	6	46875638	46918956	103.471	Zm00001d035770	Zm00001eb267660	Phosphatidylinositol/phosphatidylcholine transfer protein SFH13
6_46820001_46920000	6	46875638	46918956	103.471	Zm00001d035772	Zm00001eb267680	Peroxisomal membrane protein PEX14
1_47580001_47680000	1	47581082	47639631	103.004	Zm00001d028818	Zm00001eb014030	Calpain-type cysteine protease DEK1
1_47580001_47680000	1	47581082	47639631	103.004	Zm00001d028819	Zm00001eb014040	Probable pectinesterase/pectinesterase inhibitor 58
1_47580001_47680000	1	47581082	47639631	103.004	Zm00001d028820	Zm00001eb014050	Chaperone DnaJ-domain superfamily protein
1_47580001_47680000	1	47581082	47639631	103.004	Zm00001d028821	Zm00001eb014060	F-box domain containing protein
1_47580001_47680000	1	47581082	47639631	103.004	Zm00001d028822	Zm00001eb014070	F-box domain containing protein expressed
8_161020001_161120000	8	161020973	161082334	102.336	Zm00001d011763	Zm00001eb361990	RING/FYVE/PHD zinc finger superfamily protein
8_161020001_161120000	8	161020973	161082334	102.336	Zm00001d011764	Zm00001eb362000	Indole-3-pyruvate monooxygenase YUCCA2
3_14480001_14580000	3	14484708	14538559	102.063	Zm00001d039772	Zm00001eb123670	Serine carboxypeptidase K10B2.2
3_14480001_14580000	3	14484708	14538559	102.063	Zm00001d039773	Zm00001eb345060	Zinc finger protein 1
3_14480001_14580000	3	14484708	14538559	102.063	Zm00001d039774	Zm00001eb123680	Peptide chain release factor PrfB1 chloroplastic
3_14480001_14580000	3	14484708	14538559	102.063	Zm00001d039776	Zm00001eb123690	PLAC8 family protein
3_14480001_14580000	3	14484708	14538559	102.063	Zm00001d039777	Zm00001eb123700	Cell number regulator 8
3_14480001_14580000	3	14484708	14538559	102.063	Zm00001d039778	Zm00001eb153930	Polynucleotide 3'-phosphatase ZDP
3_14480001_14580000	3	14484708	14538559	102.063	Zm00001d039779	Zm00001eb403210	La-related protein 1C
3_14480001_14580000	3	14484708	14538559	102.063	Zm00001d039780	Zm00001eb123710	Mitochondrial import inner membrane translocase subunit TIM14
3_14480001_14580000	3	14484708	14538559	102.063	Zm00001d039781	Zm00001eb123720	Probable beta-14-xylosyltransferase IRX9
3_14480001_14580000	3	14484708	14538559	102.063	Zm00001d039782	Zm00001eb123740	None
7_137240001_137340000	7	137240133	137283225	101.449	Zm00001d020938	Zm00001eb316720	bZIP transcription factor family protein
7_137240001_137340000	7	137240133	137283225	101.449	Zm00001d020940	#N/A	None
9_149340001_149440000	9	149344270	149405948	101.085	Zm00001d048070	Zm00001eb400010	Putative leucine-rich repeat protein kinase family protein
8_152920001_153020000	8	152920592	152944667	100.849	Zm00001d011510	Zm00001eb359580	Phosphoglycerate mutase family protein
8_152920001_153020000	8	152920592	152944667	100.849	Zm00001d011511	Zm00001eb359590	PNAS-3 related
8_152920001_153020000	8	152920592	152944667	100.849	Zm00001d011512	Zm00001eb359600	AMSH-like ubiquitin thioesterase 2
8_152920001_153020000	8	152920592	152944667	100.849	Zm00001d011513	Zm00001eb359610	Polynucleotidyl transferase ribonuclease H-like superfamily protein
8_152920001_153020000	8	152920592	152944667	100.849	Zm00001d011514	Zm00001eb359620	Iron-sulfur cluster assembly protein 1
9_71980001_72080000	9	72060012	72065437	100.773	Zm00001d046210	Zm00001eb384110	Beta-glucosidase 11
7_32140001_32240000	7	32221862	32222481	100.577	Zm00001d019400	Zm00001eb305230	PVR3-like protein
1_287720001_287820000	1	287796640	287813573	100.431	Zm00001d034245	Zm00001eb059100	Cytosolic purine 5-nucleotidase
1_24560001_24660000	1	24563547	24593752	100.057	Zm00001d028159	Zm00001eb008130	F-box protein GID2
1_24560001_24660000	1	24563547	24593752	100.057	Zm00001d028160	Zm00001eb008140	CASP-like protein 2B2
8_08360001_08460000	8	8430161	8458528	99.4198	Zm00001d008427	Zm00001eb334370	deoxy xylulose reductoisomerase2
8_08360001_08460000	8	8430161	8458528	99.4198	Zm00001d008428	Zm00001eb334390	RING-box protein 1a
8_08360001_08460000	8	8430161	8458528	99.4198	Zm00001d008429	Zm00001eb334400	Paired amphipathic helix protein Sin3-like 3
8_18960001_19060000	8	18982267	19006749	99.3634	Zm00001d008750	Zm00001eb336940	Aspartic proteinase CDR1
8_18960001_19060000	8	18982267	19006749	99.3634	Zm00001d008752	Zm00001eb336950	Calcium-dependent lipid-binding (CaLB domain) family protein
8_169580001_169680000	8	169612437	169630253	98.9778	Zm00001d012178	Zm00001eb365870	Rhodanese-like domain-containing protein 4A chloroplastic
8_169580001_169680000	8	169612437	169630253	98.9778	Zm00001d012180	Zm00001eb365880	ig1-as2 like1
6_155100001_155200000	6	155172808	155179264	98.763	Zm00001d038355	Zm00001eb289480	BEL1-like homeodomain protein 9
8_164800001_164900000	8	164801237	164895698	98.7588	Zm00001d011929	Zm00001eb363610	Heparan-alpha-glucosaminide N-acetyltransferase
8_164800001_164900000	8	164801237	164895698	98.7588	Zm00001d011930	Zm00001eb363620	Tropinone reductase 2
8_164800001_164900000	8	164801237	164895698	98.7588	Zm00001d011931	Zm00001eb363630	uncharacterized protein [Source:UniProtKB/TrEMBL%3BAcc:B6UIH6]
8_164800001_164900000	8	164801237	164895698	98.7588	Zm00001d011932	Zm00001eb363650	Putative cytochrome P450 superfamily protein
8_164800001_164900000	8	164801237	164895698	98.7588	Zm00001d011933	Zm00001eb363670	None
8_164800001_164900000	8	164801237	164895698	98.7588	Zm00001d011938	Zm00001eb363700	None
8_164800001_164900000	8	164801237	164895698	98.7588	Zm00001d011940	Zm00001eb363710	Membrane protein LEM1 [Source:UniProtKB/TrEMBL%3BAcc:B4FAY5]
8_164800001_164900000	8	164801237	164895698	98.7588	Zm00001d011941	Zm00001eb363720	aminopeptidases
8_164800001_164900000	8	164801237	164895698	98.7588	Zm00001d011942	Zm00001eb059270	Retrovirus-related Pol polyprotein LINE-1
8_164800001_164900000	8	164801237	164895698	98.7588	Zm00001d011943	Zm00001eb363730	Long chain base biosynthesis protein 2a
8_164800001_164900000	8	164801237	164895698	98.7588	Zm00001d011944	Zm00001eb363740	RING finger protein
8_164800001_164900000	8	164801237	164895698	98.7588	Zm00001d011945	Zm00001eb363750	Prefoldin chaperone subunit family protein
7_34900001_35000000	7	34954641	34957830	98.7026	Zm00001d019462	Zm00001eb305690	Rac GTPase activating protein
6_83600001_83700000	6	83675656	83687118	98.5171	Zm00001d036305	Zm00001eb271590	AP-1 complex subunit gamma-1
6_83600001_83700000	6	83675656	83687118	98.5171	Zm00001d036306	Zm00001eb271600	Putative RING zinc finger domain superfamily protein
5_19060001_19160000	5	19094655	19145030	98.1674	Zm00001d013744	Zm00001eb219220	Putative cyclin-A3-1
5_19060001_19160000	5	19094655	19145030	98.1674	Zm00001d013745	Zm00001eb219230	None
7_150120001_150220000	7	150140296	150166769	98.0382	Zm00001d021371	Zm00001eb320300	ALA-interacting subunit 1
7_150120001_150220000	7	150140296	150166769	98.0382	Zm00001d021372	Zm00001eb320310	Regulator of chromosome condensation (RCC1) family protein
7_87380001_87480000	7	87391270	87447539	98.0209	Zm00001d020036	Zm00001eb309520	Embryonic flower 2%253B VEF family protein
1_68720001_68820000	1	68806360	68810416	97.741	Zm00001d029394	Zm00001eb018990	Histone H3
1_68720001_68820000	1	68806360	68810416	97.741	Zm00001d029395	Zm00001eb019010	E3 ubiquitin-protein ligase ATL6
1_04840001_04940000	1	4841158	4925186	97.6079	Zm00001d027416	Zm00001eb001600	Oxygen-independent coproporphyrinogen III oxidase-like protein sll1917
1_04840001_04940000	1	4841158	4925186	97.6079	Zm00001d027417	Zm00001eb056200	None
9_142620001_142720000	9	142631429	142718975	97.3758	Zm00001d047828	Zm00001eb397790	Protein TOC75-3 chloroplastic
9_142620001_142720000	9	142631429	142718975	97.3758	Zm00001d047829	Zm00001eb397810	None
9_142620001_142720000	9	142631429	142718975	97.3758	Zm00001d047830	Zm00001eb397820	kaurenoic acid oxidase2
9_142620001_142720000	9	142631429	142718975	97.3758	Zm00001d047831	Zm00001eb397830	splicing factor PWI domain-containing protein
9_142620001_142720000	9	142631429	142718975	97.3758	Zm00001d047832	Zm00001eb397840	None
8_146140001_146240000	8	146178675	146198062	97.0867	Zm00001d011302	Zm00001eb357840	Os01g0606100 protein
8_146140001_146240000	8	146178675	146198062	97.0867	Zm00001d011303	Zm00001eb357850	None
8_146140001_146240000	8	146178675	146198062	97.0867	Zm00001d011304	Zm00001eb357860	Amino-acid permease BAT1
1_288880001_288980000	1	288965817	288970376	96.9748	Zm00001d034312	Zm00001eb059550	None
1_288880001_288980000	1	288965817	288970376	96.9748	Zm00001d034313	Zm00001eb059560	Reticulon-like protein B8
8_169280001_169380000	8	169368372	169369769	96.4414	Zm00001d012166	Zm00001eb365740	Faciata 1-like protein
4_239860001_239960000	4	239886587	239933403	96.3516	Zm00001d053727	Zm00001eb206510	Pyrophosphate-energized vacuolar membrane proton pump 1
4_239860001_239960000	4	239886587	239933403	96.3516	Zm00001d053728	Zm00001eb206520	Nucleolin
4_127800001_127900000	4	127860547	127894807	95.5351	Zm00001d050872	Zm00001eb182980	loricrin-related
9_152000001_152100000	9	152044598	152046227	95.3977	Zm00001d048189	Zm00001eb401100	Sulfate transporter 1.2
7_179320001_179420000	7	179329582	179419738	95.0828	Zm00001d022524	Zm00001eb330990	WUSCHEL-related homeobox 11
7_179320001_179420000	7	179329582	179419738	95.0828	Zm00001d022525	Zm00001eb331000	Dof-type zinc finger DNA-binding family protein
7_179320001_179420000	7	179329582	179419738	95.0828	Zm00001d022526	Zm00001eb331010	Myb-related protein 2
7_179320001_179420000	7	179329582	179419738	95.0828	Zm00001d022527	Zm00001eb331030	Nuclear pore complex protein NUP214
7_179320001_179420000	7	179329582	179419738	95.0828	Zm00001d022528	Zm00001eb331050	Aspartic proteinase A1
7_179320001_179420000	7	179329582	179419738	95.0828	Zm00001d022529	Zm00001eb331060	alpha/beta-Hydrolases superfamily protein
7_151120001_151220000	7	151209616	151216016	94.8572	Zm00001d021403	Zm00001eb320600	indeterminate1 domain7
7_01340001_01440000	7	1371447	1422871	94.7101	Zm00001d018628	Zm00001eb298330	Dirigent protein 11
7_01340001_01440000	7	1371447	1422871	94.7101	Zm00001d018629	Zm00001eb298320	Dirigent-like protein pDIR3
7_01340001_01440000	7	1371447	1422871	94.7101	Zm00001d018630	Zm00001eb298340	Disease resistance response protein 206
7_01340001_01440000	7	1371447	1422871	94.7101	Zm00001d018631	Zm00001eb298320	Dirigent protein 11
7_01340001_01440000	7	1371447	1422871	94.7101	Zm00001d018632	Zm00001eb298350	Pyridoxal 5'-phosphate synthase-like subunit PDX1.2
7_01340001_01440000	7	1371447	1422871	94.7101	Zm00001d018633	Zm00001eb298360	Pyridoxal 5'-phosphate synthase-like subunit PDX1.2
7_01340001_01440000	7	1371447	1422871	94.7101	Zm00001d018634	Zm00001eb298370	None
7_01340001_01440000	7	1371447	1422871	94.7101	Zm00001d018635	Zm00001eb298390	Phytosulfokine receptor 2
7_01340001_01440000	7	1371447	1422871	94.7101	Zm00001d018636	Zm00001eb298400	None
7_01340001_01440000	7	1371447	1422871	94.7101	Zm00001d018637	Zm00001eb298410	Transducin/WD40 repeat-like superfamily protein
7_01340001_01440000	7	1371447	1422871	94.7101	Zm00001d018638	Zm00001eb298420	alanine aminotransferase7
7_01340001_01440000	7	1371447	1422871	94.7101	Zm00001d018639	Zm00001eb298440	Pentatricopeptide repeat-containing protein ELI1 chloroplastic
5_210880001_210980000	5	210880681	210977244	94.5082	Zm00001d017959	Zm00001eb253830	Ankyrin repeat-containing protein
5_210880001_210980000	5	210880681	210977244	94.5082	Zm00001d017960	Zm00001eb253840	Protein binding protein
5_210880001_210980000	5	210880681	210977244	94.5082	Zm00001d017961	Zm00001eb253850	Microtubule-associated protein 70-1
5_210880001_210980000	5	210880681	210977244	94.5082	Zm00001d017964	Zm00001eb253860	Putative RNA-dependent RNA polymerase
5_210880001_210980000	5	210880681	210977244	94.5082	Zm00001d017965	Zm00001eb253880	MACPF domain-containing protein
5_210880001_210980000	5	210880681	210977244	94.5082	Zm00001d017966	Zm00001eb253890	Dihydropyrimidine dehydrogenase (NADP(+)) chloroplastic
1_181860001_181960000	1	181872781	181953905	94.3336	Zm00001d031197	Zm00001eb032900	None
1_181860001_181960000	1	181872781	181953905	94.3336	Zm00001d031198	Zm00001eb118060	None
1_181860001_181960000	1	181872781	181953905	94.3336	Zm00001d031199	Zm00001eb032920	EPIDERMAL PATTERNING FACTOR-like protein 2
1_181860001_181960000	1	181872781	181953905	94.3336	Zm00001d031200	Zm00001eb032930	Ergosterol biosynthetic protein 28
6_168220001_168320000	6	168257147	168309258	94.0565	Zm00001d038987	Zm00001eb288530	Auxin-responsive protein [Source:UniProtKB/TrEMBL%3BAcc:A0A1D6MCG3]
6_168220001_168320000	6	168257147	168309258	94.0565	Zm00001d038988	Zm00001eb295630	hydroxyproline-rich glycoprotein family protein
6_168220001_168320000	6	168257147	168309258	94.0565	Zm00001d038989	Zm00001eb295640	Rop guanine nucleotide exchange factor 9
6_168220001_168320000	6	168257147	168309258	94.0565	Zm00001d038990	Zm00001eb295650	Tumor protein-like protein%253B Tumor-related protein-like
6_168220001_168320000	6	168257147	168309258	94.0565	Zm00001d038991	Zm00001eb295670	Protein MALE DISCOVERER 2
9_136240001_136340000	9	136324175	136330647	93.6656	Zm00001d047581	Zm00001eb395590	30S ribosomal protein S1
9_103080001_103180000	9	103110302	103123505	93.6266	Zm00001d046713	Zm00001eb388010	Dihydroflavonol-4-reductase
9_103080001_103180000	9	103110302	103123505	93.6266	Zm00001d046714	Zm00001eb388020	NAD(P)-binding Rossmann-fold superfamily protein
1_269320001_269420000	1	269320019	269413759	93.4648	Zm00001d033633	Zm00001eb054100	Haloacid dehalogenase-like hydrolase (HAD) superfamily protein
1_269320001_269420000	1	269320019	269413759	93.4648	Zm00001d033634	Zm00001eb054110	Whole genome shotgun sequence of line PN40024 scaffold_151.assembly12x (Fragment)
1_269320001_269420000	1	269320019	269413759	93.4648	Zm00001d033635	Zm00001eb054120	Cytidine/deoxycytidylate deaminase family protein
1_269320001_269420000	1	269320019	269413759	93.4648	Zm00001d033636	Zm00001eb054130	Putative uncharacterized protein [Source:UniProtKB/TrEMBL%3BAcc:B6TAU5]
1_269320001_269420000	1	269320019	269413759	93.4648	Zm00001d033637	Zm00001eb054140	GNS1/SUR4 membrane protein family
1_269320001_269420000	1	269320019	269413759	93.4648	Zm00001d033640	Zm00001eb054150	DUF1764 domain protein
1_269320001_269420000	1	269320019	269413759	93.4648	Zm00001d033641	Zm00001eb054160	None
1_269320001_269420000	1	269320019	269413759	93.4648	Zm00001d033642	Zm00001eb054170	ethylene receptor1-25
5_218840001_218940000	5	218840962	218939992	92.9346	Zm00001d018339	Zm00001eb257480	Cyclic nucleotide-gated ion channel 17
5_218840001_218940000	5	218840962	218939992	92.9346	Zm00001d018340	Zm00001eb257490	Transmembrane amino acid transporter family protein
5_218840001_218940000	5	218840962	218939992	92.9346	Zm00001d018341	Zm00001eb257500	Serine/arginine-rich splicing factor RSZ22
5_218840001_218940000	5	218840962	218939992	92.9346	Zm00001d018342	Zm00001eb257510	trehalose-6-phosphate synthase11
5_218840001_218940000	5	218840962	218939992	92.9346	Zm00001d018343	Zm00001eb257520	RING-H2 finger protein ATL13
5_218840001_218940000	5	218840962	218939992	92.9346	Zm00001d018344	Zm00001eb257530	receptor like protein 57
3_161240001_161340000	3	161287404	161297596	92.5904	Zm00001d042325	Zm00001eb143140	Expressed protein%3B protein
5_24060001_24160000	5	24089219	24094335	92.5737	Zm00001d013895	Zm00001eb220660	Yabby9 protein
1_168540001_168640000	1	168550048	168550962	92.3347	Zm00001d030945	Zm00001eb030780	RING-H2 finger protein ATL65
8_03560001_03660000	8	3592238	3629905	92.2185	Zm00001d008269	Zm00001eb333020	Rab escort protein 1
8_03560001_03660000	8	3592238	3629905	92.2185	Zm00001d008271	Zm00001eb333030	Hydroxymethylglutaryl-CoA lyase mitochondrial
4_38860001_38960000	4	38886435	38953638	92.1556	Zm00001d049656	Zm00001eb173560	Eukaryotic translation initiation factor 3 subunit G
4_38860001_38960000	4	38886435	38953638	92.1556	Zm00001d049657	Zm00001eb173570	Glutathione S-transferase GST 26%253B Glutathione S-transferase GSTU6
1_304440001_304540000	1	304504968	304532748	91.9847	Zm00001d034874	Zm00001eb064740	Expressed in cucumber hypocotyls
1_304440001_304540000	1	304504968	304532748	91.9847	Zm00001d034875	Zm00001eb064750	Non-specific phospholipase C4
1_304440001_304540000	1	304504968	304532748	91.9847	Zm00001d034876	Zm00001eb064770	Cleavage and polyadenylation specificity factor subunit 3-I
1_304440001_304540000	1	304504968	304532748	91.9847	Zm00001d034877	Zm00001eb064780	Protein BREVIS RADIX
1_304440001_304540000	1	304504968	304532748	91.9847	Zm00001d034878	Zm00001eb064790	Ribonuclease P protein subunit P38-related
3_205260001_205360000	3	205274308	205359992	91.2595	Zm00001d043615	Zm00001eb154600	Metal ion binding protein
3_205260001_205360000	3	205274308	205359992	91.2595	Zm00001d043616	Zm00001eb154610	alpha/beta-Hydrolases superfamily protein
3_205260001_205360000	3	205274308	205359992	91.2595	Zm00001d043617	Zm00001eb154620	Aspartyl protease family protein 2
3_205260001_205360000	3	205274308	205359992	91.2595	Zm00001d043618	Zm00001eb154630	Mitochondrial ATP synthase subunit G protein
7_83600001_83700000	7	83694448	83697906	91.2217	Zm00001d019994	Zm00001eb309110	Fasciclin-like arabinogalactan protein 2
1_35380001_35480000	1	35467097	35476775	91.1094	Zm00001d028453	Zm00001eb011230	None
1_35380001_35480000	1	35467097	35476775	91.1094	Zm00001d028454	Zm00001eb011250	L-type lectin-domain containing receptor kinase V.9
1_35380001_35480000	1	35467097	35476775	91.1094	Zm00001d028455	Zm00001eb011240	L-type lectin-domain containing receptor kinase V.9
8_17560001_17660000	8	17608642	17629151	90.9013	Zm00001d008715	Zm00001eb336650	Putative leucine-rich repeat receptor protein kinase family protein
8_17560001_17660000	8	17608642	17629151	90.9013	Zm00001d008716	Zm00001eb336660	NEP-interacting protein 1
1_304100001_304200000	1	304196986	304199974	90.7909	Zm00001d034865	Zm00001eb064650	Pentatricopeptide repeat-containing protein mitochondrial
3_10540001_10640000	3	10540234	10557253	90.7841	Zm00001d039650	Zm00001eb122680	Cytochrome P450 734A1
5_213860001_213960000	5	213908186	213925384	90.7224	Zm00001d018081	Zm00001eb255160	AP2 domain-containing protein
5_213860001_213960000	5	213908186	213925384	90.7224	Zm00001d018082	Zm00001eb255170	trehalose-6-phosphate phosphatase7
2_236600001_236700000	2	236688124	236691124	90.49	Zm00001d007636	Zm00001eb115250	Protein OBERON 2
6_168480001_168580000	6	168503271	168526884	90.3879	Zm00001d038998	Zm00001eb295740	Putative DUF1421 domain family protein
6_168480001_168580000	6	168503271	168526884	90.3879	Zm00001d038999	Zm00001eb295750	drought-induced 19
6_168480001_168580000	6	168503271	168526884	90.3879	Zm00001d039000	Zm00001eb295770	HSP40/DnaJ peptide-binding protein
6_168480001_168580000	6	168503271	168526884	90.3879	Zm00001d039001	Zm00001eb295790	Expressed protein%3B protein
6_132820001_132920000	6	132828212	132917104	90.0597	Zm00001d037650	Zm00001eb283200	None
3_14260001_14360000	3	14322872	14343221	89.9958	Zm00001d039768	Zm00001eb123620	Acyl-coenzyme A oxidase 4 peroxisomal
3_14260001_14360000	3	14322872	14343221	89.9958	Zm00001d039769	Zm00001eb123630	RING/U-box superfamily protein
3_14260001_14360000	3	14322872	14343221	89.9958	Zm00001d039770	Zm00001eb123640	Fasciclin-like arabinogalactan protein 11
7_173160001_173260000	7	173166674	173194225	89.883	Zm00001d022227	Zm00001eb328280	fused leaves1
7_173160001_173260000	7	173166674	173194225	89.883	Zm00001d022228	Zm00001eb328300	Ribonuclease 1
6_128740001_128840000	6	128767269	128834365	89.8827	Zm00001d037541	Zm00001eb165170	None
6_128740001_128840000	6	128767269	128834365	89.8827	Zm00001d037542	Zm00001eb282340	NAD(P)H dehydrogenase (quinone) FQR1
6_128740001_128840000	6	128767269	128834365	89.8827	Zm00001d037543	Zm00001eb282350	Serine/arginine-rich splicing factor RS2Z32
6_128740001_128840000	6	128767269	128834365	89.8827	Zm00001d037544	Zm00001eb282360	Putative receptor-like protein kinase family protein
1_23860001_23960000	1	23952654	23959855	89.5508	Zm00001d028139	Zm00001eb008010	Protein indeterminate-domain 2
1_304380001_304480000	1	304431427	304432150	89.0214	Zm00001d034872	Zm00001eb064730	nuclear factor Y subunit C10
5_209680001_209780000	5	209707130	209779300	88.4283	Zm00001d017894	Zm00001eb253220	Pentatricopeptide repeat-containing protein mitochondrial
5_209680001_209780000	5	209707130	209779300	88.4283	Zm00001d017895	Zm00001eb253230	Cellulose synthase-like protein E1
5_209680001_209780000	5	209707130	209779300	88.4283	Zm00001d017896	Zm00001eb253240	Uclacyanin-2
5_209680001_209780000	5	209707130	209779300	88.4283	Zm00001d017897	Zm00001eb253250	None
5_209680001_209780000	5	209707130	209779300	88.4283	Zm00001d017898	Zm00001eb253260	LEC1 transcription factor1
5_209680001_209780000	5	209707130	209779300	88.4283	Zm00001d017899	Zm00001eb253270	Nuclear transcription factor Y subunit B-6
5_219140001_219240000	5	219140205	219239997	88.3067	Zm00001d018356	Zm00001eb257620	None
5_219140001_219240000	5	219140205	219239997	88.3067	Zm00001d018358	Zm00001eb257630	Protein TIC 55 chloroplastic
5_219140001_219240000	5	219140205	219239997	88.3067	Zm00001d018359	Zm00001eb257640	Serinc-domain containing serine and sphingolipid biosynthesis protein
5_219140001_219240000	5	219140205	219239997	88.3067	Zm00001d018360	Zm00001eb257650	Zinc finger CCCH domain-containing protein 22
5_219140001_219240000	5	219140205	219239997	88.3067	Zm00001d018361	Zm00001eb192570	Nudix hydrolase 3
5_219140001_219240000	5	219140205	219239997	88.3067	Zm00001d018362	Zm00001eb257660	Protein TSS
5_219140001_219240000	5	219140205	219239997	88.3067	Zm00001d018363	Zm00001eb257670	Probable steroid-binding protein 3
5_219140001_219240000	5	219140205	219239997	88.3067	Zm00001d018364	Zm00001eb257680	Snf1-related kinase interacting protein SKI1
5_219140001_219240000	5	219140205	219239997	88.3067	Zm00001d018365	Zm00001eb257690	AUGMIN subunit 8
5_219140001_219240000	5	219140205	219239997	88.3067	Zm00001d018366	Zm00001eb257720	embryo defective17
1_298600001_298700000	1	298675379	298699877	88.1935	Zm00001d034638	Zm00001eb062530	Ras-related protein RABE1c
1_298600001_298700000	1	298675379	298699877	88.1935	Zm00001d034639	Zm00001eb062540	Zinc finger protein ZAT11
1_298600001_298700000	1	298675379	298699877	88.1935	Zm00001d034640	Zm00001eb062550	NEDD8-activating enzyme E1 regulatory subunit AXR1
1_298600001_298700000	1	298675379	298699877	88.1935	Zm00001d034641	Zm00001eb062560	ZFP16-2
5_21560001_21660000	5	21560080	21565206	88.0123	Zm00001d013828	Zm00001eb220010	Switch 2
8_136760001_136860000	8	136855410	136859406	87.2621	Zm00001d011013	Zm00001eb355420	Calcium pump1
7_137260001_137360000	7	137261945	137283225	87.185	Zm00001d020939	Zm00001eb316730	ETHYLENE INSENSITIVE 3-like 3 protein
7_137260001_137360000	7	137261945	137283225	87.185	Zm00001d020940	#N/A	None
7_137260001_137360000	7	137261945	137283225	87.185	Zm00001d020941	Zm00001eb316740	tassel sheath4
1_265000001_265100000	1	265091534	265099901	86.9902	Zm00001d033510	Zm00001eb053010	None
3_54000001_54100000	3	54000985	54092296	86.8642	Zm00001d040614	Zm00001eb130210	PIT1
3_54000001_54100000	3	54000985	54092296	86.8642	Zm00001d040618	Zm00001eb130220	None
3_222840001_222940000	3	222845484	222924438	86.8122	Zm00001d044244	Zm00001eb159980	DUF3511 domain protein
3_222840001_222940000	3	222845484	222924438	86.8122	Zm00001d044245	Zm00001eb159990	Sugar transport protein 1
4_185640001_185740000	4	185644465	185655095	86.777	Zm00001d052276	Zm00001eb194690	RNA-processing Lsm domain
4_185640001_185740000	4	185644465	185655095	86.777	Zm00001d052277	Zm00001eb194700	None
8_171820001_171920000	8	171823994	171917741	86.75	Zm00001d012280	Zm00001eb366750	Dof zinc finger protein DOF1.2
8_171820001_171920000	8	171823994	171917741	86.75	Zm00001d012281	Zm00001eb366760	Protein YLS9
8_171820001_171920000	8	171823994	171917741	86.75	Zm00001d012282	Zm00001eb366770	Transcription repressor OFP6
8_171820001_171920000	8	171823994	171917741	86.75	Zm00001d012283	Zm00001eb227200	None
8_171820001_171920000	8	171823994	171917741	86.75	Zm00001d012284	Zm00001eb366780	None
8_171820001_171920000	8	171823994	171917741	86.75	Zm00001d012285	Zm00001eb366790	Putative MYB DNA-binding domain superfamily protein
8_171820001_171920000	8	171823994	171917741	86.75	Zm00001d012286	Zm00001eb366800	Sorting nexin 1
8_171820001_171920000	8	171823994	171917741	86.75	Zm00001d012287	Zm00001eb366810	None
8_171820001_171920000	8	171823994	171917741	86.75	Zm00001d012289	Zm00001eb366820	Transposon protein Mutator sub-class
5_169540001_169640000	5	169617146	169625319	86.1938	Zm00001d016602	Zm00001eb242020	RING/U-box superfamily protein
2_219800001_219900000	2	219879166	219894425	86.0893	Zm00001d006938	Zm00001eb109970	Serine/threonine-protein kinase haspin homolog
2_219800001_219900000	2	219879166	219894425	86.0893	Zm00001d006939	Zm00001eb109980	Novel plant SNARE 13
1_295500001_295600000	1	295585779	295596014	85.7859	Zm00001d034517	Zm00001eb061450	Serine/threonine-protein phosphatase
1_295500001_295600000	1	295585779	295596014	85.7859	Zm00001d034518	Zm00001eb061460	Lipid phosphate phosphatase delta
1_295500001_295600000	1	295585779	295596014	85.7859	Zm00001d034519	Zm00001eb061470	Probable acyl-activating enzyme 18 peroxisomal
4_168580001_168680000	4	168580004	168641739	85.6981	Zm00001d051739	Zm00001eb189840	Putative bZIP transcription factor superfamily protein
4_168580001_168680000	4	168580004	168641739	85.6981	Zm00001d051740	Zm00001eb189850	Serine protease SPPA chloroplastic
4_168580001_168680000	4	168580004	168641739	85.6981	Zm00001d051741	Zm00001eb189860	Protein NSP-INTERACTING KINASE 1
4_168580001_168680000	4	168580004	168641739	85.6981	Zm00001d051742	Zm00001eb189870	T-complex protein 1 subunit delta
4_168580001_168680000	4	168580004	168641739	85.6981	Zm00001d051743	Zm00001eb275310	None
4_168580001_168680000	4	168580004	168641739	85.6981	Zm00001d051744	Zm00001eb225720	Regulator of Vps4 activity in the MVB pathway protein
4_168580001_168680000	4	168580004	168641739	85.6981	Zm00001d051745	Zm00001eb276960	Probable ubiquitin conjugation factor E4
4_168580001_168680000	4	168580004	168641739	85.6981	Zm00001d051746	Zm00001eb189890	Calcium sensing receptor chloroplastic
1_38000001_38100000	1	38048256	38086680	85.5287	Zm00001d028523	Zm00001eb092680	None
4_01620001_01720000	4	1713143	1719460	85.4321	Zm00001d048626	Zm00001eb164760	Putative cytochrome P450 superfamily protein
1_189200001_189300000	1	189256031	189294444	85.1158	Zm00001d031407	Zm00001eb034610	Protein kinase superfamily protein
1_189200001_189300000	1	189256031	189294444	85.1158	Zm00001d031408	Zm00001eb034520	None
1_189200001_189300000	1	189256031	189294444	85.1158	Zm00001d031410	Zm00001eb034620	Calcium-binding EF hand family protein
1_189200001_189300000	1	189256031	189294444	85.1158	Zm00001d031411	Zm00001eb034640	None
1_189200001_189300000	1	189256031	189294444	85.1158	Zm00001d031412	Zm00001eb034650	Glycerophosphodiester phosphodiesterase GDPDL3
1_294120001_294220000	1	294122072	294214982	84.9056	Zm00001d034480	Zm00001eb061070	Protein WVD2-like 3
1_294120001_294220000	1	294122072	294214982	84.9056	Zm00001d034482	Zm00001eb061080	None
1_294120001_294220000	1	294122072	294214982	84.9056	Zm00001d034483	Zm00001eb061090	None
1_294120001_294220000	1	294122072	294214982	84.9056	Zm00001d034484	Zm00001eb061110	None
4_144160001_144260000	4	144242771	144249802	84.8594	Zm00001d051118	Zm00001eb184900	Early nodulin-like protein 1
4_144160001_144260000	4	144242771	144249802	84.8594	Zm00001d051119	Zm00001eb184920	Putative RING zinc finger and VWF domain family protein
5_19120001_19220000	5	19144532	19179080	84.448	Zm00001d013746	Zm00001eb219240	None
5_19120001_19220000	5	19144532	19179080	84.448	Zm00001d013747	Zm00001eb219250	Presenilin
7_85120001_85220000	7	85211091	85216966	84.4381	Zm00001d020006	Zm00001eb309240	Pyrophosphate--fructose 6-phosphate 1-phosphotransferase subunit alpha 2
1_172620001_172720000	1	172712242	172716453	84.3366	Zm00001d030998	Zm00001eb031250	Protein ROOT HAIR DEFECTIVE 3 homolog 2
8_146320001_146420000	8	146320220	146418833	84.1785	Zm00001d011308	Zm00001eb357890	Ubiquitin-like superfamily protein
8_146320001_146420000	8	146320220	146418833	84.1785	Zm00001d011309	Zm00001eb357900	Transcriptional corepressor LEUNIG
8_146320001_146420000	8	146320220	146418833	84.1785	Zm00001d011311	Zm00001eb357910	Pentatricopeptide repeat-containing protein
8_146320001_146420000	8	146320220	146418833	84.1785	Zm00001d011312	Zm00001eb357920	Putative leucine-rich repeat receptor-like protein kinase family protein
1_181600001_181700000	1	181631514	181635737	84.0766	Zm00001d031186	Zm00001eb032820	Lactoylglutathione lyase / glyoxalase I family protein
1_181600001_181700000	1	181631514	181635737	84.0766	Zm00001d031187	Zm00001eb032830	Core-2/I-branching beta-16-N-acetylglucosaminyltransferase family protein
5_02220001_02320000	5	2224674	2237677	83.9898	Zm00001d012935	Zm00001eb340500	Nucleobase-ascorbate transporter 6
5_02220001_02320000	5	2224674	2237677	83.9898	Zm00001d012936	Zm00001eb211500	ribosomal protein L30 family protein
5_02220001_02320000	5	2224674	2237677	83.9898	Zm00001d012937	Zm00001eb211510	Thioesterase superfamily protein
5_02220001_02320000	5	2224674	2237677	83.9898	Zm00001d012938	Zm00001eb211520	D-xylose-proton symporter-like 3 chloroplastic
5_02220001_02320000	5	2224674	2237677	83.9898	Zm00001d012939	Zm00001eb211530	Bowman-Birk type trypsin inhibitor
6_153700001_153800000	6	153761124	153777608	83.9253	Zm00001d038299	Zm00001eb289000	Solute carrier family 35 member F1
4_150260001_150360000	4	150310993	150353137	83.8324	Zm00001d051245	Zm00001eb185730	Putative nuclear RNA export factor SDE5
4_150260001_150360000	4	150310993	150353137	83.8324	Zm00001d051246	Zm00001eb185760	(+)-neomenthol dehydrogenase
3_172700001_172800000	3	172730885	172751756	83.7881	Zm00001d042582	Zm00001eb145370	PHD finger protein
3_172700001_172800000	3	172730885	172751756	83.7881	Zm00001d042583	Zm00001eb145380	Class I peptide chain release factor
3_172700001_172800000	3	172730885	172751756	83.7881	Zm00001d042584	Zm00001eb145390	diphosphocytidyl methyl erythritol synthase1
3_172700001_172800000	3	172730885	172751756	83.7881	Zm00001d042585	Zm00001eb145400	Protein root UVB sensitive 6
10_95880001_95980000	10	95909574	95935703	83.4941	Zm00001d024939	Zm00001eb418970	Phosphoglycerate mutase-like protein
7_178960001_179060000	7	179001632	179058739	83.4775	Zm00001d022502	Zm00001eb330040	Exocyst complex component SEC8
7_178960001_179060000	7	179001632	179058739	83.4775	Zm00001d022504	Zm00001eb330030	Sodium/hydrogen exchanger
7_178960001_179060000	7	179001632	179058739	83.4775	Zm00001d022505	Zm00001eb330020	Superoxide dismutase
7_149380001_149480000	7	149427522	149465857	83.2882	Zm00001d021343	Zm00001eb320050	Pentatricopeptide repeat-containing protein
7_149380001_149480000	7	149427522	149465857	83.2882	Zm00001d021344	Zm00001eb320070	basic helix-loop-helix (bHLH) DNA-binding superfamily protein
10_04500001_04600000	10	4510355	4511628	82.693	Zm00001d023392	Zm00001eb406530	ABC transporter G family member 37
5_73840001_73940000	5	73927989	73937309	82.2785	Zm00001d015064	Zm00001eb230520	Histone-lysine N-methyltransferase ATXR6
5_73840001_73940000	5	73927989	73937309	82.2785	Zm00001d015065	Zm00001eb230540	None
6_156260001_156360000	6	156266372	156337858	82.2772	Zm00001d038393	Zm00001eb289820	Putative SAC3/GANP family protein
6_156260001_156360000	6	156266372	156337858	82.2772	Zm00001d038394	Zm00001eb289830	Receptor-like kinase LIP2
6_156260001_156360000	6	156266372	156337858	82.2772	Zm00001d038395	Zm00001eb289840	IQ-domain 3
6_156260001_156360000	6	156266372	156337858	82.2772	Zm00001d038396	Zm00001eb289850	Putative PWWP domain family protein
6_156260001_156360000	6	156266372	156337858	82.2772	Zm00001d038397	Zm00001eb289860	NF-YB homolog
6_156260001_156360000	6	156266372	156337858	82.2772	Zm00001d038400	Zm00001eb289880	Putative nucleoside phosphatase GDA1/CD39 family protein
1_237860001_237960000	1	237880734	237936928	82.2204	Zm00001d032775	Zm00001eb046430	Eukaryotic translation initiation factor isoform 4E
1_237860001_237960000	1	237880734	237936928	82.2204	Zm00001d032776	Zm00001eb046440	cellulose synthase10
1_237860001_237960000	1	237880734	237936928	82.2204	Zm00001d032777	Zm00001eb046460	None
1_237860001_237960000	1	237880734	237936928	82.2204	Zm00001d032781	Zm00001eb046510	None
8_164900001_165000000	8	164979285	164997564	82.1396	Zm00001d011952	Zm00001eb363800	eukaryotic initiation factor 3 gamma subunit family protein
8_164900001_165000000	8	164979285	164997564	82.1396	Zm00001d011953	Zm00001eb363810	Auxin response factor 2
3_174660001_174760000	3	174668453	174758238	82.1371	Zm00001d042632	Zm00001eb145850	Arabinanase/levansucrase/invertase
3_25900001_26000000	3	25957321	25958906	81.7479	Zm00001d040076	Zm00001eb125990	CDP-diacylglycerol--serine O-phosphatidyltransferase 1
8_166640001_166740000	8	166711855	166735891	81.6304	Zm00001d012022	Zm00001eb364420	Nucleotide-diphospho-sugar transferase family protein
8_166640001_166740000	8	166711855	166735891	81.6304	Zm00001d012023	Zm00001eb364430	Regulatory protein
8_166640001_166740000	8	166711855	166735891	81.6304	Zm00001d012024	Zm00001eb364440	Nucleotide-diphospho-sugar transferase family protein
8_166640001_166740000	8	166711855	166735891	81.6304	Zm00001d012025	Zm00001eb143460	Selenium-binding protein 3
1_189700001_189800000	1	189778266	189781569	81.5174	Zm00001d031427	Zm00001eb034800	Leucine-rich repeat receptor-like protein kinase PEPR1
5_21360001_21460000	5	21424027	21443667	81.4683	Zm00001d013819	Zm00001eb219880	Galactose mutarotase-like superfamily protein
5_21360001_21460000	5	21424027	21443667	81.4683	Zm00001d013820	Zm00001eb219890	None
5_21360001_21460000	5	21424027	21443667	81.4683	Zm00001d013822	Zm00001eb219900	Putative disease resistance RPP13-like protein 1
5_21360001_21460000	5	21424027	21443667	81.4683	Zm00001d013823	Zm00001eb219950	Probable L-gulonolactone oxidase 6
6_155520001_155620000	6	155594292	155617658	81.3176	Zm00001d038362	Zm00001eb289550	Uracil phosphoribosyltransferase chloroplastic
6_155520001_155620000	6	155594292	155617658	81.3176	Zm00001d038363	Zm00001eb289560	Putative oxidoreductase%252C aldo/keto reductase family protein
6_155520001_155620000	6	155594292	155617658	81.3176	Zm00001d038365	Zm00001eb289570	Aldo-keto reductase family 4 member C9
6_155520001_155620000	6	155594292	155617658	81.3176	Zm00001d038366	Zm00001eb289580	Glycerol-3-phosphate acyltransferase 5
2_218100001_218200000	2	218158145	218159158	81.098	Zm00001d006865	Zm00001eb109280	hydroxyproline-rich glycoprotein family protein
6_112800001_112900000	6	112856600	112864174	80.9556	Zm00001d037114	Zm00001eb278640	LRR receptor-like serine/threonine-protein kinase ERECTA
8_120380001_120480000	8	120465477	120470229	80.9016	Zm00001d010564	Zm00001eb351610	Ypt/Rab-GAP domain of gyp1p superfamily protein
4_183500001_183600000	4	183561231	183599686	80.7158	Zm00001d052218	Zm00001eb194140	Inactive exonuclease DIS3L2
4_183500001_183600000	4	183561231	183599686	80.7158	Zm00001d052219	Zm00001eb194150	TLD-domain containing nucleolar protein
4_183500001_183600000	4	183561231	183599686	80.7158	Zm00001d052220	Zm00001eb194160	None
4_183500001_183600000	4	183561231	183599686	80.7158	Zm00001d052221	Zm00001eb194170	Tetratricopeptide repeat (TPR)-like superfamily protein
2_01740001_01840000	2	1767134	1838820	80.4204	Zm00001d001846	Zm00001eb066350	Dolichyl-diphosphooligosaccharide--protein glycosyltransferase subunit STT3B
2_01740001_01840000	2	1767134	1838820	80.4204	Zm00001d001847	Zm00001eb066360	NUMOD3 motif family protein expressed%3B protein
2_01740001_01840000	2	1767134	1838820	80.4204	Zm00001d001848	Zm00001eb066370	Zinc finger C3HC4 type (RING finger) family protein
4_164960001_165060000	4	165051793	165056818	80.2932	Zm00001d051627	Zm00001eb188890	RNA-binding (RRM/RBD/RNP motifs) family protein
1_266940001_267040000	1	266946597	267029238	80.2927	Zm00001d033551	Zm00001eb053420	Phosphoglycerate mutase-like family protein
1_266940001_267040000	1	266946597	267029238	80.2927	Zm00001d033552	Zm00001eb053440	ATPase 4 plasma membrane-type
1_266940001_267040000	1	266946597	267029238	80.2927	Zm00001d033553	Zm00001eb053460	Zinc finger CCCH domain-containing protein 33
1_266940001_267040000	1	266946597	267029238	80.2927	Zm00001d033554	Zm00001eb053470	succinate dehydrogenase12
1_266940001_267040000	1	266946597	267029238	80.2927	Zm00001d033555	Zm00001eb053490	Fumarylacetoacetate (FAA) hydrolase family
1_02840001_02940000	1	2869585	2935320	80.268	Zm00001d027323	Zm00001eb000770	None
7_131840001_131940000	7	131851703	131857557	80.0803	Zm00001d020772	Zm00001eb315430	asceapen1
5_217540001_217640000	5	217540101	217638447	79.8301	Zm00001d018262	Zm00001eb256750	root-specific kinase 1
5_217540001_217640000	5	217540101	217638447	79.8301	Zm00001d018263	Zm00001eb256770	None
2_210220001_210320000	2	210285361	210294737	79.6712	Zm00001d006512	Zm00001eb106180	protein disulfide isomerase12
4_78460001_78560000	4	78468139	78471190	79.6629	Zm00001d050284	Zm00001eb178820	tRNA modification GTPase trmE
6_84760001_84860000	6	84764575	84778480	79.5675	Zm00001d036338	Zm00001eb271790	peptidoglycan-binding LysM domain-containing protein
6_84760001_84860000	6	84764575	84778480	79.5675	Zm00001d036339	Zm00001eb271810	isopentenyl transferase10
6_84760001_84860000	6	84764575	84778480	79.5675	Zm00001d036340	Zm00001eb271820	photosystem II1
3_61180001_61280000	3	61277621	61279020	79.4861	Zm00001d040741	Zm00001eb131190	Serine carboxypeptidase-like 33
4_44980001_45080000	4	45040746	45048714	79.2684	Zm00001d049798	Zm00001eb174980	None
4_44980001_45080000	4	45040746	45048714	79.2684	Zm00001d049800	Zm00001eb174990	Protein BASIC PENTACYSTEINE1
10_148780001_148880000	10	148806660	148809689	79.1382	Zm00001d026604	Zm00001eb433620	Probable metal-nicotianamine transporter YSL7
10_04160001_04260000	10	4160332	4237271	79.09	Zm00001d023370	Zm00001eb406320	None
10_04160001_04260000	10	4160332	4237271	79.09	Zm00001d023371	Zm00001eb406340	saposin B domain-containing protein
10_04160001_04260000	10	4160332	4237271	79.09	Zm00001d023372	Zm00001eb406350	Putative heavy metal transport/detoxification superfamily protein
10_04160001_04260000	10	4160332	4237271	79.09	Zm00001d023373	Zm00001eb406370	U3 small nucleolar RNA-associated protein 25
4_01540001_01640000	4	1562626	1563827	79.0533	Zm00001d048625	Zm00001eb164750	O-methyltransferase ZRP4
4_144480001_144580000	4	144495415	144576233	78.8581	Zm00001d051123	Zm00001eb190880	DUF2146 family protein
4_144480001_144580000	4	144495415	144576233	78.8581	Zm00001d051125	Zm00001eb184970	LRR receptor-like serine/threonine-protein kinase EFR
2_210040001_210140000	2	210085999	210104210	78.7739	Zm00001d006501	Zm00001eb106070	F-box protein
2_210040001_210140000	2	210085999	210104210	78.7739	Zm00001d006502	Zm00001eb106080	None
2_210040001_210140000	2	210085999	210104210	78.7739	Zm00001d006504	Zm00001eb106100	Microtubule-associated protein TORTIFOLIA1
3_206040001_206140000	3	206041123	206106465	78.6806	Zm00001d043652	Zm00001eb154820	Probable choline kinase 2
3_206040001_206140000	3	206041123	206106465	78.6806	Zm00001d043653	Zm00001eb154830	Type I inositol polyphosphate 5-phosphatase 1
3_206040001_206140000	3	206041123	206106465	78.6806	Zm00001d043654	Zm00001eb154850	S-adenosyl-L-methionine-dependent methyltransferases superfamily protein
3_06680001_06780000	3	6766980	6773913	78.677	Zm00001d039520	Zm00001eb121500	cytokinin oxidase1
3_06680001_06780000	3	6766980	6773913	78.677	Zm00001d039521	Zm00001eb121510	Zinc finger CCCH domain-containing protein 59
9_153440001_153540000	9	153486239	153522152	78.6665	Zm00001d048268	Zm00001eb401760	Putative tify domain/CCT motif transcription factor family protein
9_153440001_153540000	9	153486239	153522152	78.6665	Zm00001d048270	Zm00001eb401770	Beta-1%252C4-mannosyltransferase%253B Beta-1%252C4-mannosyltransferase isoform 1%253B Beta-1%252C4-mannosyltransferase isoform 2
9_108800001_108900000	9	108858520	108898051	78.4934	Zm00001d046887	Zm00001eb389180	NC domain-containing protein-related
9_108800001_108900000	9	108858520	108898051	78.4934	Zm00001d046888	Zm00001eb389190	B-box zinc finger family protein%253B Putative B-box type zinc finger family protein
9_108800001_108900000	9	108858520	108898051	78.4934	Zm00001d046889	Zm00001eb389210	Protein STRUBBELIG-RECEPTOR FAMILY 1
8_03640001_03740000	8	3678371	3690473	78.4131	Zm00001d008273	Zm00001eb333040	Alpha-xylosidase 1
9_157780001_157880000	9	157814318	157824772	78.2911	Zm00001d048526	Zm00001eb404250	Basic transcription factor 3
9_157780001_157880000	9	157814318	157824772	78.2911	Zm00001d048527	Zm00001eb404260	Homeobox-leucine zipper protein REVOLUTA
1_04860001_04960000	1	4884366	4925186	78.2674	Zm00001d027419	Zm00001eb001630	Transcription factor bHLH57
1_04860001_04960000	1	4884366	4925186	78.2674	Zm00001d027421	Zm00001eb001640	50S ribosomal protein L11 chloroplastic
1_04860001_04960000	1	4884366	4925186	78.2674	Zm00001d027423	Zm00001eb001650	flavone synthase typeI2
4_19860001_19960000	4	19864049	19877498	78.1341	Zm00001d049192	Zm00001eb169630	chaperone protein dnaJ-related
7_95720001_95820000	7	95797902	95799958	78.0655	Zm00001d020148	Zm00001eb310370	AT1G52290 (E%3D2e-016) | protein kinase family protein
4_18300001_18400000	4	18372660	18374304	77.8242	Zm00001d049158	Zm00001eb169340	Transcription factor bHLH62
8_77920001_78020000	8	77924055	77945957	77.6025	Zm00001d009724	Zm00001eb345060	TPR repeat-containing thioredoxin TTL1
8_77920001_78020000	8	77924055	77945957	77.6025	Zm00001d009726	Zm00001eb345070	alpha/beta-Hydrolases superfamily protein
8_154280001_154380000	8	154338528	154375023	77.5901	Zm00001d011551	Zm00001eb359930	PAN domain-containing protein
8_154280001_154380000	8	154338528	154375023	77.5901	Zm00001d011552	Zm00001eb359940	None
8_154280001_154380000	8	154338528	154375023	77.5901	Zm00001d011553	Zm00001eb389830	Copper-transporting ATPase RAN1
8_154280001_154380000	8	154338528	154375023	77.5901	Zm00001d011555	Zm00001eb359950	Putative NAC domain transcription factor superfamily protein
5_33220001_33320000	5	33239715	33244276	77.5634	Zm00001d014124	Zm00001eb222570	Cell division cycle protein 48
3_147080001_147180000	3	147173885	147175763	77.3914	Zm00001d042007	Zm00001eb140180	Protein MITOFERRINLIKE 1 chloroplastic
8_142200001_142300000	8	142292325	142292871	77.3838	Zm00001d011185	Zm00001eb356920	Protein transport protein Sec61 subunit beta
5_19760001_19860000	5	19784328	19786413	77.3188	Zm00001d013769	Zm00001eb219420	Expressed protein%3B protein
9_80000001_80100000	9	80083985	80087439	77.2631	Zm00001d046317	Zm00001eb384890	60S ribosomal protein L11-1
8_136360001_136460000	8	136383537	136385235	77.213	Zm00001d011003	Zm00001eb355340	Loricrin [Source:UniProtKB/TrEMBL%3BAcc:K7V5V5]
3_222780001_222880000	3	222839818	222862912	77.0201	Zm00001d044242	Zm00001eb159960	Transcription factor bHLH87
3_222780001_222880000	3	222839818	222862912	77.0201	Zm00001d044243	Zm00001eb159970	3'-5' exonuclease domain-containing protein / K homology domain-containing protein / KH domain-containing protein
10_107920001_108020000	10	107999192	108000301	77.0045	Zm00001d025180	Zm00001eb420710	Ypt/Rab-GAP domain of gyp1p superfamily protein
5_217480001_217580000	5	217505647	217576153	76.9766	Zm00001d018256	Zm00001eb256660	None
5_217480001_217580000	5	217505647	217576153	76.9766	Zm00001d018257	Zm00001eb243060	None
5_217480001_217580000	5	217505647	217576153	76.9766	Zm00001d018258	Zm00001eb256690	TRF-like 6
5_217480001_217580000	5	217505647	217576153	76.9766	Zm00001d018259	Zm00001eb256700	Autophagy-related 12 variant 1%253B Autophagy-related protein 12
5_217480001_217580000	5	217505647	217576153	76.9766	Zm00001d018260	Zm00001eb256720	Growth-regulating factor 6
5_217480001_217580000	5	217505647	217576153	76.9766	Zm00001d018261	Zm00001eb256740	LRR receptor-like serine/threonine-protein kinase ERECTA
9_142920001_143020000	9	143011833	143019995	76.8399	Zm00001d047839	Zm00001eb397920	DUF3527 domain protein
9_142920001_143020000	9	143011833	143019995	76.8399	Zm00001d047840	Zm00001eb397930	None
4_38500001_38600000	4	38549212	38584914	76.7397	Zm00001d049640	Zm00001eb173390	Lysine histidine transporter 2
4_38500001_38600000	4	38549212	38584914	76.7397	Zm00001d049641	Zm00001eb173410	Glyceraldehyde-3-phosphate dehydrogenase 1%252C cytosolic
7_130820001_130920000	7	130840848	130842571	76.7264	Zm00001d020741	Zm00001eb315170	Gibberellin receptor GID1L2
7_46520001_46620000	7	46608227	46617722	76.4866	Zm00001d019624	Zm00001eb306750	None
7_46520001_46620000	7	46608227	46617722	76.4866	Zm00001d019627	Zm00001eb306760	ABC transporter B family member 28
2_05040001_05140000	2	5043219	5067612	76.3546	Zm00001d002056	Zm00001eb068330	CDT1-like protein a chloroplastic
2_05040001_05140000	2	5043219	5067612	76.3546	Zm00001d002058	Zm00001eb068340	None
6_151820001_151920000	6	151828594	151876367	76.3013	Zm00001d038220	Zm00001eb288350	None
4_122540001_122640000	4	122624783	122625569	76.2582	Zm00001d050785	Zm00001eb182290	None
1_166620001_166720000	1	166622555	166630204	76.2077	Zm00001d030900	Zm00001eb030470	Pyridoxal phosphate (PLP)-dependent transferases superfamily protein
1_166620001_166720000	1	166622555	166630204	76.2077	Zm00001d030901	Zm00001eb030480	Vegetative storage protein
6_88180001_88280000	6	88269443	88270111	76.0742	Zm00001d036432	Zm00001eb272560	GCIP-interacting family protein
1_294900001_295000000	1	294900975	294996231	76.053	Zm00001d034506	Zm00001eb061320	None
8_75300001_75400000	8	75385133	75393366	75.7357	Zm00001d009674	Zm00001eb344600	Zinc-finger homeodomain protein 5
6_154400001_154500000	6	154462958	154471495	75.4765	Zm00001d038325	Zm00001eb289190	None
6_02000001_02100000	6	2023954	2048466	75.3391	Zm00001d035023	Zm00001eb260310	Chromatin assembly factor 1 subunit FAS2
6_02000001_02100000	6	2023954	2048466	75.3391	Zm00001d035024	Zm00001eb260320	None
1_97220001_97320000	1	97289087	97319135	75.2588	Zm00001d029978	Zm00001eb023910	Casein kinase II subunit beta-1
3_201380001_201480000	3	201458693	201477519	75.175	Zm00001d043478	Zm00001eb153350	Receptor-like protein 51
3_201380001_201480000	3	201458693	201477519	75.175	Zm00001d043479	Zm00001eb153360	Coiled-coil domain-containing protein 25
3_201380001_201480000	3	201458693	201477519	75.175	Zm00001d043480	Zm00001eb153370	Proline-rich receptor-like protein kinase PERK15
3_128680001_128780000	3	128767923	128773014	75.1074	Zm00001d041592	Zm00001eb136860	modifier of snc1
6_78180001_78280000	6	78253720	78261589	74.8615	Zm00001d036230	Zm00001eb271060	P-loop containing nucleoside triphosphate hydrolases superfamily protein
4_239760001_239860000	4	239763204	239852981	74.794	Zm00001d053715	Zm00001eb206400	UDP-glycosyltransferase 84A1
4_239760001_239860000	4	239763204	239852981	74.794	Zm00001d053716	Zm00001eb206410	Protein TIC 21 chloroplastic
4_240820001_240920000	4	240852327	240875139	74.6409	Zm00001d053775	Zm00001eb207010	Squamosa promoter-binding-like protein 2
4_240820001_240920000	4	240852327	240875139	74.6409	Zm00001d053776	Zm00001eb207050	Succinate-semialdehyde dehydrogenase mitochondrial
1_82160001_82260000	1	82234722	82237207	74.5353	Zm00001d029674	Zm00001eb021390	photosynthetic electron transport2
6_162760001_162860000	6	162786929	162853683	74.5031	Zm00001d038696	Zm00001eb292810	None
6_162760001_162860000	6	162786929	162853683	74.5031	Zm00001d038697	Zm00001eb292820	None
6_162760001_162860000	6	162786929	162853683	74.5031	Zm00001d038698	Zm00001eb292830	Auxin response factor 3
6_162760001_162860000	6	162786929	162853683	74.5031	Zm00001d038699	Zm00001eb292840	O-methyltransferase ZRP4
6_162760001_162860000	6	162786929	162853683	74.5031	Zm00001d038700	Zm00001eb292850	O-methyltransferase ZRP4
1_51560001_51660000	1	51589275	51602914	74.4909	Zm00001d028921	Zm00001eb015040	L-Aspartase-like family protein
1_51560001_51660000	1	51589275	51602914	74.4909	Zm00001d028922	Zm00001eb015050	None
1_43320001_43420000	1	43329356	43371888	74.4788	Zm00001d028692	Zm00001eb012920	Glutathione S-transferase L2 chloroplastic
1_43320001_43420000	1	43329356	43371888	74.4788	Zm00001d028693	Zm00001eb012930	safener induced1
1_43320001_43420000	1	43329356	43371888	74.4788	Zm00001d028694	Zm00001eb012940	Ent-kaurenoic acid oxidase 1
1_43320001_43420000	1	43329356	43371888	74.4788	Zm00001d028695	Zm00001eb012950	Protein MODIFIER OF SNC1 11
1_43320001_43420000	1	43329356	43371888	74.4788	Zm00001d028696	Zm00001eb012960	Expressed protein%3B protein
1_43320001_43420000	1	43329356	43371888	74.4788	Zm00001d028697	Zm00001eb012970	Pentatricopeptide repeat-containing protein
8_128700001_128800000	8	128721209	128743244	74.3214	Zm00001d010816	Zm00001eb353780	Inner membrane protein oxaA
8_128700001_128800000	8	128721209	128743244	74.3214	Zm00001d010818	Zm00001eb353790	None
8_128700001_128800000	8	128721209	128743244	74.3214	Zm00001d010819	Zm00001eb353800	uncharacterized protein [Source:UniProtKB/TrEMBL%3BAcc:B6U0F0]
8_128700001_128800000	8	128721209	128743244	74.3214	Zm00001d010821	Zm00001eb353810	starch synthase4
4_239820001_239920000	4	239820570	239916991	74.3137	Zm00001d053718	Zm00001eb206430	RNA-metabolising metallo-beta-lactamase family protein
4_239820001_239920000	4	239820570	239916991	74.3137	Zm00001d053719	Zm00001eb206440	Exostosin-like%253B Exostosin-like protein
4_239820001_239920000	4	239820570	239916991	74.3137	Zm00001d053720	Zm00001eb137620	Putative peptidase C48 domain family protein
4_239820001_239920000	4	239820570	239916991	74.3137	Zm00001d053721	Zm00001eb206460	None
4_239820001_239920000	4	239820570	239916991	74.3137	Zm00001d053722	Zm00001eb206470	Cyclase
4_239820001_239920000	4	239820570	239916991	74.3137	Zm00001d053723	Zm00001eb125460	None
4_239820001_239920000	4	239820570	239916991	74.3137	Zm00001d053724	Zm00001eb206480	None
4_239820001_239920000	4	239820570	239916991	74.3137	Zm00001d053725	Zm00001eb219550	Protein kinase superfamily protein
4_239820001_239920000	4	239820570	239916991	74.3137	Zm00001d053726	Zm00001eb206500	Myosin heavy chain-related protein
2_20460001_20560000	2	20471812	20521411	74.1951	Zm00001d002722	Zm00001eb282700	Ankyrin repeat family protein
2_20460001_20560000	2	20471812	20521411	74.1951	Zm00001d002724	Zm00001eb074510	Inactive beta-amylase 9
2_20460001_20560000	2	20471812	20521411	74.1951	Zm00001d002725	Zm00001eb074520	Putative glucuronosyltransferase PGSIP7
2_20460001_20560000	2	20471812	20521411	74.1951	Zm00001d002726	Zm00001eb074530	Pectinesterase
5_134460001_134560000	5	134537665	134538782	74.0352	Zm00001d015964	Zm00001eb237110	Protein DETOXIFICATION 16
4_244540001_244640000	4	244549160	244612812	73.9843	Zm00001d053977	Zm00001eb208920	None
4_244540001_244640000	4	244549160	244612812	73.9843	Zm00001d053978	Zm00001eb208940	alpha/beta-Hydrolases superfamily protein
4_244540001_244640000	4	244549160	244612812	73.9843	Zm00001d053979	Zm00001eb208960	SWIB/MDM2 domain superfamily protein
4_244540001_244640000	4	244549160	244612812	73.9843	Zm00001d053980	Zm00001eb208950	Thymidylate kinase
4_244540001_244640000	4	244549160	244612812	73.9843	Zm00001d053981	Zm00001eb208970	Probable pyridoxal 5'-phosphate synthase subunit PDX2
4_244540001_244640000	4	244549160	244612812	73.9843	Zm00001d053982	Zm00001eb208980	Glycosyl hydrolase family protein
4_244540001_244640000	4	244549160	244612812	73.9843	Zm00001d053983	Zm00001eb209000	Probable ATP synthase 24 kDa subunit mitochondrial
4_244540001_244640000	4	244549160	244612812	73.9843	Zm00001d053984	Zm00001eb209010	Anthranilate phosphoribosyltransferase
4_244540001_244640000	4	244549160	244612812	73.9843	Zm00001d053985	Zm00001eb209020	CONTAINS InterPro DOMAIN/s: Ubiquitin-conjugating enzyme E2C-binding protein (InterPro:IPR019193)%3B Has 26 Blast hits to 25 proteins in 9 species: Archae - 0%3B Bacteria - 0%3B Metazoa - 0%3B Fungi - 0%3B Plants - 26%3B Viruses - 0%3B Other Eukaryotes - 0 (sourc /.../I BLink).
4_244540001_244640000	4	244549160	244612812	73.9843	Zm00001d053986	Zm00001eb209030	Pentatricopeptide repeat-containing protein
4_244540001_244640000	4	244549160	244612812	73.9843	Zm00001d053987	Zm00001eb209040	Uncharacterised conserved protein (UCP030365)
10_106520001_106620000	10	106520782	106590164	73.8909	Zm00001d025145	Zm00001eb420480	None
10_106520001_106620000	10	106520782	106590164	73.8909	Zm00001d025146	Zm00001eb118310	None
10_106520001_106620000	10	106520782	106590164	73.8909	Zm00001d025148	Zm00001eb420490	None
8_69100001_69200000	8	69165016	69191148	73.8822	Zm00001d009532	Zm00001eb343460	IAA19-auxin-responsive Aux/IAA family member
8_128100001_128200000	8	128194510	128199424	73.7205	Zm00001d010798	Zm00001eb353580	oxidative stress 3
8_128100001_128200000	8	128194510	128199424	73.7205	Zm00001d010799	Zm00001eb353590	None
7_51760001_51860000	7	51765110	51775404	73.4957	Zm00001d019700	Zm00001eb307290	Protein LONGIFOLIA 2
1_182720001_182820000	1	182802808	182818670	73.36	Zm00001d031229	Zm00001eb033210	None
1_182720001_182820000	1	182802808	182818670	73.36	Zm00001d031230	Zm00001eb033220	G-type lectin S-receptor-like serine/threonine-protein kinase
1_182720001_182820000	1	182802808	182818670	73.36	Zm00001d031231	Zm00001eb033230	Protein kinase superfamily protein
10_85520001_85620000	10	85588745	85619088	73.2696	Zm00001d024732	Zm00001eb417220	Probable protein phosphatase 2C 49
10_85520001_85620000	10	85588745	85619088	73.2696	Zm00001d024733	Zm00001eb417230	Putative RNA polymerase II subunit B1 CTD phosphatase RPAP2 homolog
1_03820001_03920000	1	3843340	3854373	73.2306	Zm00001d027369	Zm00001eb001200	Protein-ribulosamine 3-kinase chloroplastic
1_03820001_03920000	1	3843340	3854373	73.2306	Zm00001d027370	Zm00001eb001220	None
7_95220001_95320000	7	95248798	95254301	73.108	Zm00001d020136	Zm00001eb310260	WRKY74-superfamily of TFs having WRKY and zinc finger domains
3_36480001_36580000	3	36558510	36563989	73.0783	Zm00001d040301	Zm00001eb127840	Zinc finger CCCH domain-containing protein 58
2_21640001_21740000	2	21644062	21709592	72.9878	Zm00001d002753	Zm00001eb184970	UDP-glycosyltransferase 76C1
2_21640001_21740000	2	21644062	21709592	72.9878	Zm00001d002754	Zm00001eb074830	Homeobox-leucine zipper protein ATHB-4
2_21640001_21740000	2	21644062	21709592	72.9878	Zm00001d002755	Zm00001eb074840	Adenylyltransferase and sulfurtransferase MOCS3
2_21640001_21740000	2	21644062	21709592	72.9878	Zm00001d002756	Zm00001eb074850	None
5_23400001_23500000	5	23456970	23459825	72.8304	Zm00001d013869	Zm00001eb220470	Auxin-responsive protein SAUR32
2_132260001_132360000	2	132266830	132356302	72.7574	Zm00001d004705	Zm00001eb090970	Amino acid permease 2
2_06280001_06380000	2	6288022	6331531	72.6831	Zm00001d002125	Zm00001eb068960	nuclear RNA polymerase D2/E2
2_06280001_06380000	2	6288022	6331531	72.6831	Zm00001d002126	Zm00001eb068980	loricrin-related
2_06280001_06380000	2	6288022	6331531	72.6831	Zm00001d002127	Zm00001eb068990	Tetratricopeptide repeat (TPR)-like superfamily protein
4_240220001_240320000	4	240292683	240305007	72.6659	Zm00001d053743	Zm00001eb206700	Nucleoid-associated protein chloroplastic
8_168640001_168740000	8	168640075	168737844	72.4607	Zm00001d012137	Zm00001eb365530	Protein kinase
3_10780001_10880000	3	10862519	10867628	72.3356	Zm00001d039656	Zm00001eb122720	NADH-cytochrome b5 reductase-like protein
3_10780001_10880000	3	10862519	10867628	72.3356	Zm00001d039657	Zm00001eb122730	None
5_211100001_211200000	5	211114596	211185958	72.3215	Zm00001d017974	#N/A	None
5_211100001_211200000	5	211114596	211185958	72.3215	Zm00001d017975	#N/A	None
5_211100001_211200000	5	211114596	211185958	72.3215	Zm00001d017976	Zm00001eb253960	Immediate-early fungal elicitor protein CMPG1
5_211100001_211200000	5	211114596	211185958	72.3215	Zm00001d017977	Zm00001eb253970	histidine kinase1
5_211100001_211200000	5	211114596	211185958	72.3215	Zm00001d017978	Zm00001eb253980	Endoglucanase 1
5_211100001_211200000	5	211114596	211185958	72.3215	Zm00001d017979	Zm00001eb253990	Dynamin-2A
5_211580001_211680000	5	211642653	211672915	72.0649	Zm00001d017996	Zm00001eb254170	Peroxidase 65
5_211580001_211680000	5	211642653	211672915	72.0649	Zm00001d017997	Zm00001eb254180	Alpha-mannosidase I MNS5
5_211580001_211680000	5	211642653	211672915	72.0649	Zm00001d017998	Zm00001eb254190	None
5_211580001_211680000	5	211642653	211672915	72.0649	Zm00001d017999	Zm00001eb009050	NAD(P)-binding Rossmann-fold superfamily protein
5_211580001_211680000	5	211642653	211672915	72.0649	Zm00001d018000	Zm00001eb335570	None
1_184400001_184500000	1	184422730	184436608	71.9215	Zm00001d031268	Zm00001eb033590	Methyl-CpG-binding domain-containing protein 8
7_173280001_173380000	7	173367530	173379990	71.9127	Zm00001d022234	Zm00001eb328350	EF hand family protein
7_173280001_173380000	7	173367530	173379990	71.9127	Zm00001d022236	Zm00001eb328370	Exosome complex component RRP41-like
7_173280001_173380000	7	173367530	173379990	71.9127	Zm00001d022237	Zm00001eb328390	RNA binding protein 1
7_38360001_38460000	7	38446217	38450180	71.8387	Zm00001d019510	Zm00001eb306040	Folate/biopterin transporter family protein
1_38060001_38160000	1	38077114	38108543	71.713	Zm00001d028524	Zm00001eb011550	Ethylene-responsive transcription factor ERF014
6_161420001_161520000	6	161516106	161518706	71.6306	Zm00001d038641	Zm00001eb292220	None
10_101800001_101900000	10	101885920	101890996	71.6023	Zm00001d025055	Zm00001eb419870	protein phosphatase homolog11
7_158120001_158220000	7	158154174	158184353	71.4913	Zm00001d021616	Zm00001eb322590	None
7_158120001_158220000	7	158154174	158184353	71.4913	Zm00001d021617	Zm00001eb380670	Protein FAR1-RELATED SEQUENCE 5
7_158120001_158220000	7	158154174	158184353	71.4913	Zm00001d021620	Zm00001eb322600	ATP synthase chloroplast subunit2
7_158120001_158220000	7	158154174	158184353	71.4913	Zm00001d021621	Zm00001eb322610	Polynucleotidyl transferase ribonuclease H fold protein with HRDC domain
4_80200001_80300000	4	80273393	80279797	71.2516	Zm00001d050307	Zm00001eb178980	None
3_175140001_175240000	3	175222800	175228040	71.2389	Zm00001d042643	Zm00001eb145970	Galactose-binding protein
9_149360001_149460000	9	149387650	149451566	71.222	Zm00001d048073	Zm00001eb400020	Heat shock 70 kDa protein 8
9_149360001_149460000	9	149387650	149451566	71.222	Zm00001d048074	Zm00001eb400030	Protein OBERON 4
9_149360001_149460000	9	149387650	149451566	71.222	Zm00001d048075	Zm00001eb400040	Expressed protein%3B protein
9_149360001_149460000	9	149387650	149451566	71.222	Zm00001d048076	Zm00001eb400050	myosin-related
9_149360001_149460000	9	149387650	149451566	71.222	Zm00001d048077	Zm00001eb400060	NAD(P)-binding Rossmann-fold superfamily protein
9_149360001_149460000	9	149387650	149451566	71.222	Zm00001d048078	Zm00001eb257740	Autophagy-related protein 11
9_149360001_149460000	9	149387650	149451566	71.222	Zm00001d048079	Zm00001eb400080	Polygalacturonase
6_159580001_159680000	6	159594137	159668212	71.1538	Zm00001d038538	Zm00001eb291270	Ulp1 protease family C-terminal catalytic domain containing protein expressed
6_159580001_159680000	6	159594137	159668212	71.1538	Zm00001d038539	Zm00001eb291280	None
6_159580001_159680000	6	159594137	159668212	71.1538	Zm00001d038540	Zm00001eb291290	None
6_159580001_159680000	6	159594137	159668212	71.1538	Zm00001d038541	Zm00001eb291310	Histone-lysine N-methyltransferase H3 lysine-9 specific SUVH3
6_159580001_159680000	6	159594137	159668212	71.1538	Zm00001d038542	Zm00001eb291320	None
6_159580001_159680000	6	159594137	159668212	71.1538	Zm00001d038543	Zm00001eb291340	Calmodulin-7
6_159580001_159680000	6	159594137	159668212	71.1538	Zm00001d038544	Zm00001eb291330	UDP-glycosyltransferase 88A1
6_159580001_159680000	6	159594137	159668212	71.1538	Zm00001d038545	Zm00001eb291340	Calmodulin
6_159580001_159680000	6	159594137	159668212	71.1538	Zm00001d038546	Zm00001eb291350	Myb family transcription factor PHL7
1_189820001_189920000	1	189856158	189876292	71.1485	Zm00001d031429	Zm00001eb034820	pfkB-like carbohydrate kinase family protein
1_189820001_189920000	1	189856158	189876292	71.1485	Zm00001d031430	Zm00001eb034840	None
1_189820001_189920000	1	189856158	189876292	71.1485	Zm00001d031431	Zm00001eb034850	complex I subunit
2_210860001_210960000	2	210871387	210945859	71.1412	Zm00001d006557	Zm00001eb412870	AT1G07810 (E%3D9e-053) ECA1 ATECA1 ACA3 | ECA1 (ER-TYPE CA2+-ATPASE 1)%3B calcium-transporting ATPase
2_210860001_210960000	2	210871387	210945859	71.1412	Zm00001d006559	Zm00001eb293590	None
2_210860001_210960000	2	210871387	210945859	71.1412	Zm00001d006560	Zm00001eb106570	None
2_210860001_210960000	2	210871387	210945859	71.1412	Zm00001d006561	Zm00001eb106580	DUF538 family protein
4_159780001_159880000	4	159860276	159868688	71.133	Zm00001d051471	Zm00001eb187370	B3 domain-containing transcription factor NGA2
5_55320001_55420000	5	55320063	55326154	71.1218	Zm00001d014612	Zm00001eb226440	RING/U-box superfamily protein
8_23380001_23480000	8	23385013	23395073	71.1159	Zm00001d008870	Zm00001eb337980	Thioredoxin superfamily protein
8_23380001_23480000	8	23385013	23395073	71.1159	Zm00001d008871	Zm00001eb337990	Nuclear pore complex protein NUP35
8_23380001_23480000	8	23385013	23395073	71.1159	Zm00001d008872	Zm00001eb338000	Putative AP2/EREBP transcription factor superfamily protein
3_37840001_37940000	3	37857563	37935282	70.8569	Zm00001d040320	Zm00001eb128010	Heat shock protein DnaJ with tetratricopeptide repeat
1_106300001_106400000	1	106378191	106384114	70.7462	Zm00001d030109	Zm00001eb025030	Probable inactive shikimate kinase like 2 chloroplastic
1_106300001_106400000	1	106378191	106384114	70.7462	Zm00001d030110	Zm00001eb025040	Probable inactive poly [ADP-ribose] polymerase SRO1
5_217200001_217300000	5	217208431	217277261	70.6872	Zm00001d018241	Zm00001eb256530	DNA-3-methyladenine glycosylase
5_217200001_217300000	5	217208431	217277261	70.6872	Zm00001d018242	Zm00001eb256540	Putative metal tolerance protein C3
5_217200001_217300000	5	217208431	217277261	70.6872	Zm00001d018243	Zm00001eb256550	Replication factor C subunit 5
5_217200001_217300000	5	217208431	217277261	70.6872	Zm00001d018244	Zm00001eb256560	None
1_04600001_04700000	1	4658340	4671068	70.6173	Zm00001d027409	Zm00001eb001550	B3 domain-containing transcription factor NGA2
8_15540001_15640000	8	15541430	15547283	70.5874	Zm00001d008640	Zm00001eb336070	Importin subunit alpha
8_15540001_15640000	8	15541430	15547283	70.5874	Zm00001d008641	Zm00001eb336080	Tha8%253B Thylakoid assembly8
8_15540001_15640000	8	15541430	15547283	70.5874	Zm00001d008642	Zm00001eb336090	Serine carboxypeptidase-like 27
4_15820001_15920000	4	15843262	15850042	70.2677	Zm00001d049093	Zm00001eb168860	None
4_15820001_15920000	4	15843262	15850042	70.2677	Zm00001d049094	Zm00001eb168870	B3 domain-containing protein REM16
3_09180001_09280000	3	9214141	9228239	70.1928	Zm00001d039618	Zm00001eb122350	alpha/beta-Hydrolases superfamily protein
3_09180001_09280000	3	9214141	9228239	70.1928	Zm00001d039619	Zm00001eb122360	60S ribosomal protein L18A
1_38100001_38200000	1	38108488	38189194	70.1291	Zm00001d028525	Zm00001eb109070	ATP-dependent DNA helicase [Source:UniProtKB/TrEMBL%3BAcc:A0A1D6JX28]
1_38100001_38200000	1	38108488	38189194	70.1291	Zm00001d028526	Zm00001eb011560	Scarecrow-like protein 26
3_193360001_193460000	3	193365157	193369014	70.0206	Zm00001d043253	Zm00001eb151310	Receptor-like serine/threonine-protein kinase SD1-8
7_131220001_131320000	7	131225528	131306638	70.0031	Zm00001d020754	Zm00001eb382590	Serine carboxypeptidase-like 40
7_131220001_131320000	7	131225528	131306638	70.0031	Zm00001d020755	Zm00001eb315290	None
7_131220001_131320000	7	131225528	131306638	70.0031	Zm00001d020757	Zm00001eb315310	Protein MIZU-KUSSEI 1
8_67560001_67660000	8	67646660	67652283	69.9894	Zm00001d009502	Zm00001eb189770	None
3_155280001_155380000	3	155329368	155349270	69.982	Zm00001d042183	Zm00001eb141920	alpha/beta-Hydrolases superfamily protein
3_155280001_155380000	3	155329368	155349270	69.982	Zm00001d042184	Zm00001eb141930	6-phosphogluconate dehydrogenase%252C decarboxylating
3_155280001_155380000	3	155329368	155349270	69.982	Zm00001d042185	Zm00001eb141940	Protein kinase superfamily protein
1_276080001_276180000	1	276080116	276080747	69.7242	Zm00001d033859	Zm00001eb055920	Homeotic protein knotted-1
6_131720001_131820000	6	131755177	131777755	69.6575	Zm00001d037612	Zm00001eb282890	None
6_131720001_131820000	6	131755177	131777755	69.6575	Zm00001d037614	Zm00001eb282900	Ankyrin repeat family protein
1_288500001_288600000	1	288572035	288589981	69.6532	Zm00001d034292	Zm00001eb059410	NADP-dependent malic enzyme 1
4_03800001_03900000	4	3821999	3844551	69.532	Zm00001d048709	Zm00001eb165610	benzoxazinless1
4_03800001_03900000	4	3821999	3844551	69.532	Zm00001d048710	Zm00001eb165620	benzoxazinone synthesis2
4_03800001_03900000	4	3821999	3844551	69.532	Zm00001d048711	Zm00001eb165640	Hydroquinone glucosyltransferase
3_199560001_199660000	3	199573327	199641769	69.2973	Zm00001d043429	Zm00001eb152910	None
3_199560001_199660000	3	199573327	199641769	69.2973	Zm00001d043430	Zm00001eb152930	None
3_199560001_199660000	3	199573327	199641769	69.2973	Zm00001d043431	Zm00001eb152940	Auxin response factor 11
3_199560001_199660000	3	199573327	199641769	69.2973	Zm00001d043432	Zm00001eb152950	GroES-like zinc-binding alcohol dehydrogenase family protein
3_184080001_184180000	3	184171213	184174850	69.2308	Zm00001d042926	Zm00001eb148450	Osmotin-like protein
4_04540001_04640000	4	4607573	4616308	69.1816	Zm00001d048736	Zm00001eb165890	S-alkyl-thiohydroximate lyase SUR1
4_04540001_04640000	4	4607573	4616308	69.1816	Zm00001d048737	Zm00001eb165900	None
6_112940001_113040000	6	112964990	113004262	69.122	Zm00001d037117	Zm00001eb278670	Growth-regulating factor 6
6_112940001_113040000	6	112964990	113004262	69.122	Zm00001d037118	Zm00001eb278680	Anthocyanin biosynthesis regulatory protein Pl1_B73%253B Purple plant1
6_112940001_113040000	6	112964990	113004262	69.122	Zm00001d037119	Zm00001eb278690	Rop guanine nucleotide exchange factor 7
6_112940001_113040000	6	112964990	113004262	69.122	Zm00001d037120	Zm00001eb278700	Mechanosensitive ion channel protein 10
5_30880001_30980000	5	30938461	30943099	69.0748	Zm00001d014058	Zm00001eb222000	Heterogeneous nuclear ribonucleoprotein 1
8_152660001_152760000	8	152692554	152747381	68.8893	Zm00001d011503	Zm00001eb359530	Sphinganine C4-monooxygenase 1
8_152660001_152760000	8	152692554	152747381	68.8893	Zm00001d011504	Zm00001eb359540	V-type proton ATPase subunit E3
2_15100001_15200000	2	15128221	15133539	68.7135	Zm00001d002545	Zm00001eb072870	Protein REVEILLE 1
2_231320001_231420000	2	231382065	231392294	68.6945	Zm00001d007422	Zm00001eb113600	aminopeptidase P1
1_171980001_172080000	1	172066258	172070768	68.6931	Zm00001d030985	Zm00001eb031130	E3 ubiquitin protein ligase DRIP2
6_133860001_133960000	6	133907750	133908518	68.685	Zm00001d037682	Zm00001eb283470	Leucine-rich repeat (LRR) family protein
4_161200001_161300000	4	161213717	161230312	68.6715	Zm00001d051520	Zm00001eb187810	Myb-related protein Zm1
4_161200001_161300000	4	161213717	161230312	68.6715	Zm00001d051521	Zm00001eb339140	class III aminotransferase
3_182420001_182520000	3	182482094	182510549	68.6445	Zm00001d042866	Zm00001eb285090	PRA1 family protein A1
3_182420001_182520000	3	182482094	182510549	68.6445	Zm00001d042867	Zm00001eb147980	bowman-birk inhibitor1
3_182420001_182520000	3	182482094	182510549	68.6445	Zm00001d042868	Zm00001eb147990	Aldo-keto reductase family 4 member C9
3_182420001_182520000	3	182482094	182510549	68.6445	Zm00001d042869	Zm00001eb148000	Aldose reductase
1_53960001_54060000	1	54025800	54047296	68.6273	Zm00001d028995	Zm00001eb015570	Arabidopsis NAC domain containing protein 87
1_53960001_54060000	1	54025800	54047296	68.6273	Zm00001d028996	Zm00001eb235750	Transducin/WD40 repeat-like superfamily protein
6_169020001_169120000	6	169021729	169031666	68.5717	Zm00001d039038	Zm00001eb296070	Eukaryotic translation initiation factor 3 subunit D
6_169020001_169120000	6	169021729	169031666	68.5717	Zm00001d039039	Zm00001eb296080	Cold-regulated 413 inner membrane protein 2 chloroplastic
6_169020001_169120000	6	169021729	169031666	68.5717	Zm00001d039040	Zm00001eb296090	Light harvesting complex mesophyll7
3_37020001_37120000	3	37107693	37116526	68.4452	Zm00001d040309	Zm00001eb127900	Mediator-associated protein 2
3_37020001_37120000	3	37107693	37116526	68.4452	Zm00001d040310	Zm00001eb127920	None
10_148820001_148920000	10	148896111	148919839	68.374	Zm00001d026605	Zm00001eb433630	Endoglucanase 5
10_148820001_148920000	10	148896111	148919839	68.374	Zm00001d026606	Zm00001eb433640	DNAJ heat shock N-terminal domain-containing protein
10_148820001_148920000	10	148896111	148919839	68.374	Zm00001d026607	Zm00001eb433650	Oligosaccharyl transferase STT3 subunit
10_148820001_148920000	10	148896111	148919839	68.374	Zm00001d026608	Zm00001eb433660	Putative thioredoxin superfamily protein%253B Thioredoxin X
10_148820001_148920000	10	148896111	148919839	68.374	Zm00001d026609	Zm00001eb433670	None
10_148820001_148920000	10	148896111	148919839	68.374	Zm00001d026610	Zm00001eb433680	Dihydroorotate dehydrogenase
2_212820001_212920000	2	212877270	212911375	68.2855	Zm00001d006627	Zm00001eb107240	L-type lectin-domain containing receptor kinase IX.1
2_212820001_212920000	2	212877270	212911375	68.2855	Zm00001d006628	Zm00001eb107250	Protein TIME FOR COFFEE
1_304680001_304780000	1	304715437	304724303	68.1784	Zm00001d034886	Zm00001eb064860	Heat stress transcription factor A-1a
1_304680001_304780000	1	304715437	304724303	68.1784	Zm00001d034887	Zm00001eb064870	Phosphoglycolate phosphatase 2
7_134800001_134900000	7	134893579	134898360	68.1079	Zm00001d020857	Zm00001eb316090	Serine carboxypeptidase-like 40
5_87660001_87760000	5	87756828	87757702	68.0381	Zm00001d015386	Zm00001eb233180	E3 ubiquitin-protein ligase ATL41
2_01840001_01940000	2	1903744	1917026	68.0325	Zm00001d001849	Zm00001eb066380	Probable acyl-activating enzyme 5 peroxisomal
2_01840001_01940000	2	1903744	1917026	68.0325	Zm00001d001850	Zm00001eb066400	Magnesium-chelatase subunit ChlH chloroplastic
6_152780001_152880000	6	152782828	152878208	68.0057	Zm00001d038268	Zm00001eb288710	Probable anion transporter 3 chloroplastic
6_152780001_152880000	6	152782828	152878208	68.0057	Zm00001d038269	Zm00001eb288720	UPF0503 protein chloroplastic
6_152780001_152880000	6	152782828	152878208	68.0057	Zm00001d038270	Zm00001eb288740	Duplicated homeodomain-like superfamily protein
10_18660001_18760000	10	18677314	18680501	67.9373	Zm00001d023753	Zm00001eb409540	None
1_294220001_294320000	1	294249438	294262478	67.7601	Zm00001d034486	Zm00001eb061130	Small GTP-binding protein domain
1_294220001_294320000	1	294249438	294262478	67.7601	Zm00001d034487	Zm00001eb061140	Sec12-like protein 1
6_153180001_153280000	6	153180344	153249742	67.6545	Zm00001d038281	Zm00001eb288840	Dof zinc finger protein DOF1.2
6_153180001_153280000	6	153180344	153249742	67.6545	Zm00001d038282	Zm00001eb288850	Putative LSTK-1-like/NimA-related protein kinase family protein isoform 1%253B Putative LSTK-1-like/NimA-related protein kinase family protein isoform 2
1_38540001_38640000	1	38582345	38638996	67.5862	Zm00001d028537	Zm00001eb011690	zinc finger protein-related
1_38540001_38640000	1	38582345	38638996	67.5862	Zm00001d028538	Zm00001eb011700	P-loop containing nucleoside triphosphate hydrolases superfamily protein
7_120820001_120920000	7	120919023	120919253	67.5534	Zm00001d020526	Zm00001eb313160	None
6_109220001_109320000	6	109254269	109292224	67.4904	Zm00001d037017	Zm00001eb277830	Cationic amino acid transporter 5
6_109220001_109320000	6	109254269	109292224	67.4904	Zm00001d037018	Zm00001eb277840	DUF538 family protein
4_133600001_133700000	4	133640483	133692354	67.4603	Zm00001d050961	Zm00001eb183710	N-acetylglucosaminyltransferase III
8_70660001_70760000	8	70660781	70666463	67.4558	Zm00001d009566	Zm00001eb343690	Fasciclin-like arabinogalactan protein 6
8_70660001_70760000	8	70660781	70666463	67.4558	Zm00001d009567	Zm00001eb343680	Fasciclin-like arabinogalactan protein 7
9_130120001_130220000	9	130209232	130210949	67.4396	Zm00001d047440	Zm00001eb394330	(+)-delta-cadinene synthase isozyme XC1
9_116380001_116480000	9	116427207	116434398	67.3587	Zm00001d047042	Zm00001eb390500	AT-hook motif nuclear-localized protein 13
9_116380001_116480000	9	116427207	116434398	67.3587	Zm00001d047043	Zm00001eb390520	Chaperone DnaJ-domain superfamily protein
6_131480001_131580000	6	131559861	131569244	67.3516	Zm00001d037607	Zm00001eb282840	Probable WRKY transcription factor 50
3_29600001_29700000	3	29624402	29675127	67.2485	Zm00001d040158	Zm00001eb126660	Exonuclease family protein
3_29600001_29700000	3	29624402	29675127	67.2485	Zm00001d040159	Zm00001eb193960	None
3_29600001_29700000	3	29624402	29675127	67.2485	Zm00001d040160	Zm00001eb126670	Protein kinase superfamily protein
7_140760001_140860000	7	140788371	140801089	67.1101	Zm00001d021025	Zm00001eb317510	Chloroplastic quinone-oxidoreductase
7_140760001_140860000	7	140788371	140801089	67.1101	Zm00001d021026	Zm00001eb317540	Protein capI
1_08600001_08700000	1	8663437	8685574	67.0944	Zm00001d027595	Zm00001eb003180	60S ribosomal protein L23
1_08600001_08700000	1	8663437	8685574	67.0944	Zm00001d027596	Zm00001eb003190	DUF3527 domain protein
1_08600001_08700000	1	8663437	8685574	67.0944	Zm00001d027597	Zm00001eb003200	None
1_08600001_08700000	1	8663437	8685574	67.0944	Zm00001d027598	Zm00001eb003210	CCT motif family protein
3_11860001_11960000	3	11887884	11943817	66.9887	Zm00001d039687	Zm00001eb123000	Photosystem I reaction center subunit XI chloroplastic
3_11860001_11960000	3	11887884	11943817	66.9887	Zm00001d039688	Zm00001eb305400	Replication protein-like
3_11860001_11960000	3	11887884	11943817	66.9887	Zm00001d039691	Zm00001eb123040	L-tryptophan--pyruvate aminotransferase 1
8_166520001_166620000	8	166521654	166557896	66.9008	Zm00001d012016	Zm00001eb364370	F-box protein
8_166520001_166620000	8	166521654	166557896	66.9008	Zm00001d012017	Zm00001eb364380	Mitochondrial import receptor subunit TOM20-4
4_44580001_44680000	4	44633829	44660835	66.818	Zm00001d049785	Zm00001eb174880	Type II inositol polyphosphate 5-phosphatase 15
4_44580001_44680000	4	44633829	44660835	66.818	Zm00001d049786	Zm00001eb174900	Cytochrome b561 and DOMON domain-containing protein
4_176120001_176220000	4	176215890	176219406	66.6651	Zm00001d051998	Zm00001eb192060	AP-1 complex subunit gamma-1
1_280820001_280920000	1	280899917	280910180	66.6571	Zm00001d034004	Zm00001eb057140	Acyl-CoA N-acyltransferase with RING/FYVE/PHD-type zinc finger protein
8_75700001_75800000	8	75778478	75790806	66.5251	Zm00001d009683	Zm00001eb344700	Putative DUF1296 domain containing family protein
8_75700001_75800000	8	75778478	75790806	66.5251	Zm00001d009684	Zm00001eb131030	None
9_128720001_128820000	9	128746477	128751638	66.4784	Zm00001d047399	Zm00001eb394050	PLASMODESMATA CALLOSE-BINDING PROTEIN 5
9_27940001_28040000	9	28030138	28037287	66.3828	Zm00001d045596	Zm00001eb379410	IQ calmodulin-binding motif family protein
9_27940001_28040000	9	28030138	28037287	66.3828	Zm00001d045597	Zm00001eb379420	Rho GTPase activation protein (RhoGAP) with PH domain
2_116380001_116480000	2	116471208	116475224	66.3607	Zm00001d004521	Zm00001eb089420	SWI/SNF complex subunit SWI3D
1_294940001_295040000	1	294960947	295014361	66.2335	Zm00001d034507	Zm00001eb061340	CLE family OsCLE701 protein%3B Os07g0194350 protein
1_294940001_295040000	1	294960947	295014361	66.2335	Zm00001d034508	Zm00001eb061350	Hydroxyproline O-galactosyltransferase GALT4
1_294940001_295040000	1	294960947	295014361	66.2335	Zm00001d034509	Zm00001eb061360	50S ribosomal protein L4
1_294940001_295040000	1	294960947	295014361	66.2335	Zm00001d034510	Zm00001eb061370	Histidine kinase- DNA gyrase B- and HSP90-like ATPase family protein
9_152660001_152760000	9	152663468	152690087	66.1898	Zm00001d048219	Zm00001eb401380	RmlC-like cupins superfamily protein
9_152660001_152760000	9	152663468	152690087	66.1898	Zm00001d048220	Zm00001eb401390	Outer arm dynein light chain 1 protein
7_177740001_177840000	7	177745054	177803091	66.1713	Zm00001d022442	Zm00001eb330680	basic leucine-zipper 52
7_177740001_177840000	7	177745054	177803091	66.1713	Zm00001d022443	Zm00001eb330670	F-box domain containing protein-like
10_65520001_65620000	10	65521072	65532565	66.1417	Zm00001d024338	Zm00001eb414020	Protein kinase superfamily protein
10_65520001_65620000	10	65521072	65532565	66.1417	Zm00001d024339	Zm00001eb414030	evolutionarily conserved C-terminal region 10
6_87100001_87200000	6	87176530	87198639	66.1108	Zm00001d036409	Zm00001eb272350	OSJNBa0013K16.15 protein%3B protein
6_87100001_87200000	6	87176530	87198639	66.1108	Zm00001d036410	Zm00001eb272360	P-loop containing nucleoside triphosphate hydrolases superfamily protein
9_139760001_139860000	9	139846480	139847007	66.0545	Zm00001d047716	Zm00001eb251880	MYB-related transcription factor [Source:UniProtKB/TrEMBL%3BAcc:B4G020]
1_94240001_94340000	1	94336336	94337637	65.9806	Zm00001d029918	Zm00001eb023500	Gallus gallus similar to zinc finger RNA binding protein (LOC427010) mRNA.
8_126760001_126860000	8	126850058	126854035	65.9013	Zm00001d010751	Zm00001eb353230	Seed specific protein Bn15D17A
4_24920001_25020000	4	24980473	25012277	65.7635	Zm00001d049295	Zm00001eb170540	Auxin response factor 2
5_06120001_06220000	5	6187355	6192596	65.6134	Zm00001d013195	Zm00001eb214120	Thylakoidal processing peptidase 1 chloroplastic
5_06120001_06220000	5	6187355	6192596	65.6134	Zm00001d013196	Zm00001eb214130	None
8_169140001_169240000	8	169170896	169186385	65.6088	Zm00001d012159	Zm00001eb365690	Beta-glucosidase 42
8_169140001_169240000	8	169170896	169186385	65.6088	Zm00001d012160	Zm00001eb365700	Ribosomal protein L13 family protein
8_169140001_169240000	8	169170896	169186385	65.6088	Zm00001d012161	Zm00001eb365710	60S ribosomal protein L5-1 homolog b
2_216140001_216240000	2	216140291	216200128	65.6038	Zm00001d006762	Zm00001eb108430	None
2_216140001_216240000	2	216140291	216200128	65.6038	Zm00001d006763	Zm00001eb108440	myosin heavy chain-related
5_39700001_39800000	5	39715579	39728501	65.3875	Zm00001d014291	Zm00001eb223950	Probable protein phosphatase 2C 71
5_39700001_39800000	5	39715579	39728501	65.3875	Zm00001d014292	Zm00001eb223960	Inositol-3-phosphate synthase isozyme 1
2_244380001_244480000	2	244405983	244410198	65.3195	Zm00001d007977	Zm00001eb117890	None
2_244380001_244480000	2	244405983	244410198	65.3195	Zm00001d007978	Zm00001eb117870	Chromatin complex subunit A101
4_178420001_178520000	4	178514216	178519447	65.2073	Zm00001d052070	Zm00001eb192800	Quinoprotein amine dehydrogenase beta chain-like%3B RIC1-like guanyl-nucleotide exchange factor
10_145760001_145860000	10	145793544	145826770	65.195	Zm00001d026435	#N/A	PIF / Ping-Pong family of plant transposases
10_145760001_145860000	10	145793544	145826770	65.195	Zm00001d026436	Zm00001eb431990	Bifunctional inhibitor/lipid-transfer protein/seed storage 2S albumin superfamily protein
10_145760001_145860000	10	145793544	145826770	65.195	Zm00001d026437	Zm00001eb432000	alpha/beta-Hydrolases superfamily protein
2_215960001_216060000	2	215960968	216053810	65.1532	Zm00001d006754	Zm00001eb108340	Zinc finger protein 1
2_215960001_216060000	2	215960968	216053810	65.1532	Zm00001d006755	Zm00001eb108350	Disease resistance RPP13-like protein 4
2_215960001_216060000	2	215960968	216053810	65.1532	Zm00001d006756	Zm00001eb108360	WPP domain-containing protein 2
2_215960001_216060000	2	215960968	216053810	65.1532	Zm00001d006757	Zm00001eb108370	Metal ion binding protein
9_115320001_115420000	9	115398564	115419987	65.1166	Zm00001d047015	Zm00001eb390320	DnaJ homolog subfamily C GRV2
8_165360001_165460000	8	165426124	165429130	64.9167	Zm00001d011972	Zm00001eb363970	None
10_125260001_125360000	10	125342642	125344702	64.7209	Zm00001d025660	Zm00001eb424630	Ras-related protein2
1_95340001_95440000	1	95420775	95422316	64.6975	Zm00001d029937	Zm00001eb023650	Glycoprotein
8_176380001_176480000	8	176387197	176477254	64.6578	Zm00001d012539	Zm00001eb369170	Protein RETICULATA-RELATED 3 chloroplastic
8_176380001_176480000	8	176387197	176477254	64.6578	Zm00001d012540	Zm00001eb368340	None
8_176380001_176480000	8	176387197	176477254	64.6578	Zm00001d012542	Zm00001eb373810	Transducin/WD40 repeat-like superfamily protein
8_176380001_176480000	8	176387197	176477254	64.6578	Zm00001d012543	Zm00001eb369180	None
8_176380001_176480000	8	176387197	176477254	64.6578	Zm00001d012544	Zm00001eb369190	myb domain protein 81
8_176380001_176480000	8	176387197	176477254	64.6578	Zm00001d012545	Zm00001eb369200	Serine-type endopeptidase inhibitor
8_176380001_176480000	8	176387197	176477254	64.6578	Zm00001d012546	Zm00001eb369210	Proteasome subunit alpha type-3
8_176380001_176480000	8	176387197	176477254	64.6578	Zm00001d012548	Zm00001eb150280	Ribonuclease III domain-containing protein RNC1 chloroplastic
8_176380001_176480000	8	176387197	176477254	64.6578	Zm00001d012549	Zm00001eb369240	Probable U3 small nucleolar RNA-associated protein 11
8_176380001_176480000	8	176387197	176477254	64.6578	Zm00001d012550	Zm00001eb369250	Leucine-rich repeat (LRR) family protein
5_129880001_129980000	5	129970271	129971126	64.6157	Zm00001d015901	Zm00001eb236740	Fasciclin-like arabinogalactan protein 3
2_04820001_04920000	2	4821702	4919924	64.5223	Zm00001d002035	Zm00001eb068120	Endonuclease 2
2_04820001_04920000	2	4821702	4919924	64.5223	Zm00001d002036	Zm00001eb068130	Golgin candidate 2
2_04820001_04920000	2	4821702	4919924	64.5223	Zm00001d002037	Zm00001eb068140	None
2_04820001_04920000	2	4821702	4919924	64.5223	Zm00001d002038	Zm00001eb068160	anti-sigma factor antagonist domain of sulfate transporter91
2_04820001_04920000	2	4821702	4919924	64.5223	Zm00001d002039	Zm00001eb068170	Wall-associated receptor kinase-like protein 9
2_04820001_04920000	2	4821702	4919924	64.5223	Zm00001d002040	Zm00001eb068200	Helicase
2_04820001_04920000	2	4821702	4919924	64.5223	Zm00001d002042	Zm00001eb068210	Peroxidase 52
1_175280001_175380000	1	175371745	175379630	64.4797	Zm00001d031064	Zm00001eb031700	Auxin response factor 6
6_02980001_03080000	6	3023796	3079843	64.199	Zm00001d035044	Zm00001eb260490	KH domain-containing protein
6_02980001_03080000	6	3023796	3079843	64.199	Zm00001d035045	Zm00001eb260500	Protochlorophyllide-dependent translocon component 52 chloroplastic
6_02980001_03080000	6	3023796	3079843	64.199	Zm00001d035047	Zm00001eb260510	RNA-binding KH domain-containing protein
8_167880001_167980000	8	167976468	167977899	64.1852	Zm00001d012087	Zm00001eb365030	Sas10/Utp3/C1D family
4_50500001_50600000	4	50576484	50586834	64.1809	Zm00001d049886	Zm00001eb175620	Glutaredoxin-C5 chloroplastic
5_213760001_213860000	5	213761509	213852768	64.0443	Zm00001d018070	Zm00001eb255040	S-adenosyl-L-methionine-dependent methyltransferases superfamily protein
5_213760001_213860000	5	213761509	213852768	64.0443	Zm00001d018072	Zm00001eb255050	Membrane-anchored ubiquitin-fold protein 6
5_213760001_213860000	5	213761509	213852768	64.0443	Zm00001d018073	Zm00001eb255070	None
5_213760001_213860000	5	213761509	213852768	64.0443	Zm00001d018074	Zm00001eb255090	Aspartic proteinase-like protein 1
5_213760001_213860000	5	213761509	213852768	64.0443	Zm00001d018075	Zm00001eb255100	Copper ion binding protein
5_213760001_213860000	5	213761509	213852768	64.0443	Zm00001d018076	Zm00001eb255110	None
5_213760001_213860000	5	213761509	213852768	64.0443	Zm00001d018077	Zm00001eb255120	Photosynthetic NDH subunit of lumenal location 4 chloroplastic
5_213760001_213860000	5	213761509	213852768	64.0443	Zm00001d018078	Zm00001eb255130	Type I inositol polyphosphate 5-phosphatase 5
5_213760001_213860000	5	213761509	213852768	64.0443	Zm00001d018080	Zm00001eb255140	Probable beta-D-xylosidase 7
6_42680001_42780000	6	42704480	42709277	63.9377	Zm00001d035717	Zm00001eb267230	WAT1-related protein
1_62120001_62220000	1	62214081	62216876	63.9284	Zm00001d029202	Zm00001eb017200	Electron transporter
1_62120001_62220000	1	62214081	62216876	63.9284	Zm00001d029203	Zm00001eb017210	TRAF-like superfamily protein
9_96540001_96640000	9	96556655	96557516	63.9116	Zm00001d046574	Zm00001eb386870	None
3_61280001_61380000	3	61378528	61379390	63.8086	Zm00001d040743	Zm00001eb068420	Os01g23380-like protein
10_143640001_143740000	10	143640653	143657489	63.7842	Zm00001d026331	Zm00001eb431180	SIT4 phosphatase-associated family protein
10_143640001_143740000	10	143640653	143657489	63.7842	Zm00001d026333	Zm00001eb431190	Bromodomain containing protein
10_143640001_143740000	10	143640653	143657489	63.7842	Zm00001d026334	Zm00001eb431200	None
1_56760001_56860000	1	56854262	56858268	63.7692	Zm00001d029062	Zm00001eb016090	Vicilin-like seed storage protein
3_203220001_203320000	3	203289153	203319716	63.7618	Zm00001d043538	Zm00001eb154060	BURP domain protein RD22
3_203220001_203320000	3	203289153	203319716	63.7618	Zm00001d043539	Zm00001eb154050	NADPH reductase TAH18
3_203220001_203320000	3	203289153	203319716	63.7618	Zm00001d043540	Zm00001eb154040	None
2_219300001_219400000	2	219301329	219364480	63.7371	Zm00001d006915	Zm00001eb109750	Non-specific lipid transfer protein-like 1
2_219300001_219400000	2	219301329	219364480	63.7371	Zm00001d006916	Zm00001eb109770	DNA-directed RNA polymerase II protein
2_219300001_219400000	2	219301329	219364480	63.7371	Zm00001d006917	Zm00001eb109780	Probable inactive receptor kinase
2_219300001_219400000	2	219301329	219364480	63.7371	Zm00001d006918	Zm00001eb109790	histone acetyl transferase MYST family 101
2_219300001_219400000	2	219301329	219364480	63.7371	Zm00001d006920	Zm00001eb109800	Sphinganine C4-monooxygenase 1
2_219300001_219400000	2	219301329	219364480	63.7371	Zm00001d006921	Zm00001eb109810	None
9_151300001_151400000	9	151308653	151313602	63.7262	Zm00001d048171	Zm00001eb400930	Protein CLT2 chloroplastic
10_102960001_103060000	10	103047234	103057669	63.6927	Zm00001d025086	Zm00001eb420110	DNAse I-like superfamily protein
3_155200001_155300000	3	155270735	155275081	63.6314	Zm00001d042182	Zm00001eb141900	None
2_149120001_149220000	2	149126622	149191130	63.6139	Zm00001d004925	Zm00001eb092810	DDT domain-containing protein PTM
6_150760001_150860000	6	150859129	150859723	63.5813	Zm00001d038185	Zm00001eb288000	Protein NRT1/ PTR FAMILY 3.1
5_209900001_210000000	5	209943791	209998347	63.4854	Zm00001d017906	Zm00001eb253330	O-fucosyltransferase family protein
5_209900001_210000000	5	209943791	209998347	63.4854	Zm00001d017908	Zm00001eb253350	Transcription factor BIM3
3_146940001_147040000	3	146955676	146958227	63.4706	Zm00001d042003	Zm00001eb140130	Acyl-CoA N-acyltransferase with RING/FYVE/PHD-type zinc finger protein
5_10660001_10760000	5	10712144	10722647	63.4249	Zm00001d013415	Zm00001eb216120	Receptor-like kinase TMK2
6_92460001_92560000	6	92505893	92509981	63.4001	Zm00001d036564	Zm00001eb273630	EamA-like transporter family
9_117580001_117680000	9	117674206	117679459	63.3467	Zm00001d047079	Zm00001eb391270	G2484-1 protein
7_156340001_156440000	7	156435764	156439851	63.3016	Zm00001d021572	Zm00001eb322260	UDP-glycosyltransferase 71B1
6_133540001_133640000	6	133543630	133604367	63.2807	Zm00001d037668	Zm00001eb283390	NEP-interacting protein 1
6_133540001_133640000	6	133543630	133604367	63.2807	Zm00001d037672	Zm00001eb283400	Putative leucine-rich repeat receptor protein kinase family protein
1_215900001_216000000	1	215957618	215958526	63.1144	Zm00001d032179	Zm00001eb041330	Transcription factor MYB30
5_211480001_211580000	5	211549935	211567409	62.9964	Zm00001d017990	Zm00001eb254110	None
5_211480001_211580000	5	211549935	211567409	62.9964	Zm00001d017991	Zm00001eb254120	None
5_211480001_211580000	5	211549935	211567409	62.9964	Zm00001d017992	Zm00001eb254130	Metalloendoproteinase 1
5_211480001_211580000	5	211549935	211567409	62.9964	Zm00001d017994	Zm00001eb254150	Transducin/WD40 repeat-like superfamily protein
8_120920001_121020000	8	121004217	121016560	62.9436	Zm00001d010585	Zm00001eb351780	UTP--glucose-1-phosphate uridylyltransferase 3 chloroplastic
8_168780001_168880000	8	168864197	168876404	62.9383	Zm00001d012144	Zm00001eb365590	4-coumarate--CoA ligase-like 9
8_168780001_168880000	8	168864197	168876404	62.9383	Zm00001d012145	Zm00001eb365600	DNA repair protein recA homolog 3 mitochondrial
4_27920001_28020000	4	27921878	28017957	62.847	Zm00001d049363	Zm00001eb171040	Putative alcohol dehydrogenase superfamily protein
4_27920001_28020000	4	27921878	28017957	62.847	Zm00001d049365	Zm00001eb171060	Methionine aminopeptidase
5_51300001_51400000	5	51374776	51388136	62.8035	Zm00001d014517	Zm00001eb225660	None
5_51300001_51400000	5	51374776	51388136	62.8035	Zm00001d014518	Zm00001eb225670	Mediator of RNA polymerase II transcription subunit 8
5_222480001_222580000	5	222480050	222575995	62.7657	Zm00001d018525	Zm00001eb259320	Plant intracellular Ras-group-related LRR protein 9
5_222480001_222580000	5	222480050	222575995	62.7657	Zm00001d018526	Zm00001eb259330	Prolyl 4-hydroxylase 8%253B Prolyl 4-hydroxylase 8-1%253B Prolyl 4-hydroxylase alpha-2 subunit
5_222480001_222580000	5	222480050	222575995	62.7657	Zm00001d018527	Zm00001eb259340	sucrose transporter2
5_222480001_222580000	5	222480050	222575995	62.7657	Zm00001d018528	Zm00001eb259350	Pentatricopeptide repeat-containing protein
5_222480001_222580000	5	222480050	222575995	62.7657	Zm00001d018529	Zm00001eb259360	None
5_222480001_222580000	5	222480050	222575995	62.7657	Zm00001d018530	Zm00001eb259370	Transcription factor TCP21
5_222480001_222580000	5	222480050	222575995	62.7657	Zm00001d018531	Zm00001eb259380	Replication protein A 32 kDa subunit A
5_222480001_222580000	5	222480050	222575995	62.7657	Zm00001d018532	Zm00001eb259390	None
5_222480001_222580000	5	222480050	222575995	62.7657	Zm00001d018533	Zm00001eb259400	RING/U-box superfamily protein
5_222480001_222580000	5	222480050	222575995	62.7657	Zm00001d018534	Zm00001eb259410	Pentatricopeptide repeat-containing protein mitochondrial
7_88940001_89040000	7	89008758	89034132	62.723	Zm00001d020055	Zm00001eb309650	Polyadenylate-binding protein-interacting protein 9
4_45340001_45440000	4	45377336	45381195	62.5832	Zm00001d049804	Zm00001eb175030	NAD-dependent epimerase/dehydratase family protein
5_19540001_19640000	5	19598440	19608606	62.4153	Zm00001d013758	Zm00001eb219320	60S ribosomal protein L24
5_19540001_19640000	5	19598440	19608606	62.4153	Zm00001d013759	Zm00001eb219330	Cytochrome P450 71D7
3_183920001_184020000	3	183962503	184014354	62.3835	Zm00001d042920	Zm00001eb148390	WUSCHEL-related homeobox 2
8_118780001_118880000	8	118867716	118870163	62.3412	Zm00001d010519	Zm00001eb351230	Tetratricopeptide repeat (TPR)-like superfamily protein
3_28360001_28460000	3	28445017	28455420	62.3386	Zm00001d040123	Zm00001eb126360	Paired amphipathic helix protein Sin3-like 3
8_17960001_18060000	8	17971055	17975745	62.2106	Zm00001d008730	Zm00001eb336790	seed gene 3
8_17960001_18060000	8	17971055	17975745	62.2106	Zm00001d008731	Zm00001eb336800	Alba DNA/RNA-binding protein
9_87580001_87680000	9	87580974	87584730	62.1155	Zm00001d046405	Zm00001eb385620	Putative homeodomain-like transcription factor superfamily protein
5_221680001_221780000	5	221681114	221721729	62.0601	Zm00001d018485	Zm00001eb258940	Probable voltage-gated potassium channel subunit beta
5_221680001_221780000	5	221681114	221721729	62.0601	Zm00001d018487	Zm00001eb258950	3-ketoacyl-CoA thiolase 2 peroxisomal
5_221680001_221780000	5	221681114	221721729	62.0601	Zm00001d018488	Zm00001eb258960	cytochrome P450 13
5_221680001_221780000	5	221681114	221721729	62.0601	Zm00001d018489	Zm00001eb258970	Tumor-related protein
5_221680001_221780000	5	221681114	221721729	62.0601	Zm00001d018490	Zm00001eb258980	Pentatricopeptide repeat-containing protein mitochondrial
5_221680001_221780000	5	221681114	221721729	62.0601	Zm00001d018491	Zm00001eb259000	None
8_69380001_69480000	8	69393160	69472415	62.0346	Zm00001d009539	Zm00001eb343490	Probable beta-14-xylosyltransferase IRX9H
8_69380001_69480000	8	69393160	69472415	62.0346	Zm00001d009540	Zm00001eb343510	None
8_69380001_69480000	8	69393160	69472415	62.0346	Zm00001d009541	Zm00001eb343520	Golgin candidate 5
8_69380001_69480000	8	69393160	69472415	62.0346	Zm00001d009542	Zm00001eb343530	Golgin candidate 5
8_69380001_69480000	8	69393160	69472415	62.0346	Zm00001d009543	Zm00001eb343540	None
2_20720001_20820000	2	20721043	20733127	61.9723	Zm00001d002735	Zm00001eb074620	40S ribosomal protein S7-2
2_20720001_20820000	2	20721043	20733127	61.9723	Zm00001d002736	Zm00001eb074640	carotenoid cleavage dioxygenase7
4_40880001_40980000	4	40918546	40973938	61.7912	Zm00001d049707	Zm00001eb174090	Phospholipase SGR2
9_120380001_120480000	9	120450192	120462605	61.6158	Zm00001d047162	Zm00001eb392000	UDP-Glycosyltransferase superfamily protein
7_111000001_111100000	7	111020364	111023433	61.5911	Zm00001d020392	Zm00001eb312000	Probable xyloglucan endotransglucosylase/hydrolase protein 28
5_178100001_178200000	5	178195866	178198080	61.3955	Zm00001d016841	Zm00001eb243970	monooxygenase 1
1_66260001_66360000	1	66319434	66328370	61.3905	Zm00001d029333	Zm00001eb018410	transferases transferring acyl groups
1_289040001_289140000	1	289103106	289132782	61.3493	Zm00001d034317	Zm00001eb059610	methyltransferases
1_289040001_289140000	1	289103106	289132782	61.3493	Zm00001d034318	Zm00001eb059620	GTP-binding protein-related
1_289040001_289140000	1	289103106	289132782	61.3493	Zm00001d034319	Zm00001eb059630	Dihydroceramide fatty acyl 2-hydroxylase FAH1
7_150900001_151000000	7	150904620	150916572	61.3128	Zm00001d021395	Zm00001eb320530	None
7_150900001_151000000	7	150904620	150916572	61.3128	Zm00001d021396	Zm00001eb320540	Probable anion transporter 6 chloroplastic
2_17700001_17800000	2	17715990	17770418	61.3007	Zm00001d002640	Zm00001eb073730	None
2_17700001_17800000	2	17715990	17770418	61.3007	Zm00001d002641	Zm00001eb073740	Transducin/WD40 repeat-like superfamily protein
9_141020001_141120000	9	141021022	141094231	61.2638	Zm00001d047757	Zm00001eb397180	ascorbate peroxidase homolog
9_141020001_141120000	9	141021022	141094231	61.2638	Zm00001d047758	Zm00001eb397190	MAP kinase1
9_141020001_141120000	9	141021022	141094231	61.2638	Zm00001d047759	Zm00001eb397200	Pentatricopeptide repeat-containing protein chloroplastic
9_113380001_113480000	9	113386530	113476410	61.2602	Zm00001d046966	Zm00001eb389890	None
9_113380001_113480000	9	113386530	113476410	61.2602	Zm00001d046967	Zm00001eb389900	Nuclear transcription factor Y subunit C-2
3_40660001_40760000	3	40744591	40750190	61.219	Zm00001d040374	Zm00001eb411840	None
3_21840001_21940000	3	21860847	21878581	61.1985	Zm00001d039988	Zm00001eb125310	None
3_21840001_21940000	3	21860847	21878581	61.1985	Zm00001d039989	Zm00001eb125330	None
8_151380001_151480000	8	151423425	151428238	61.1703	Zm00001d011471	Zm00001eb359310	ADPATP carrier protein 1 chloroplastic
9_140240001_140340000	9	140240016	140335785	61.0488	Zm00001d047736	Zm00001eb396990	asparagine synthetase4
9_140240001_140340000	9	140240016	140335785	61.0488	Zm00001d047737	Zm00001eb397000	Protein trichome birefringence-like 3
9_140240001_140340000	9	140240016	140335785	61.0488	Zm00001d047738	Zm00001eb397010	Protein PMR5
9_124140001_124240000	9	124158253	124232803	61.0385	Zm00001d047252	Zm00001eb392870	None
9_124140001_124240000	9	124158253	124232803	61.0385	Zm00001d047253	Zm00001eb392880	sucrose synthase1
2_36120001_36220000	2	36131569	36140218	60.9896	Zm00001d003213	Zm00001eb078890	None
1_67600001_67700000	1	67604550	67608458	60.9462	Zm00001d029366	Zm00001eb018700	Transducin/WD40 repeat-like superfamily protein
1_26540001_26640000	1	26603128	26621747	60.934	Zm00001d028213	Zm00001eb008650	histone-lysine N-methyltransferases
1_26540001_26640000	1	26603128	26621747	60.934	Zm00001d028214	Zm00001eb008660	GDP-mannose transporter GONST3
1_26540001_26640000	1	26603128	26621747	60.934	Zm00001d028215	Zm00001eb276410	None
2_10180001_10280000	2	10211736	10218871	60.9308	Zm00001d002323	Zm00001eb070820	Trypsin family protein
5_70640001_70740000	5	70720871	70723467	60.861	Zm00001d014973	Zm00001eb229730	Alg9-like mannosyltransferase family
6_61220001_61320000	6	61220354	61319452	60.7944	Zm00001d035936	Zm00001eb305080	10A19I.15
6_39860001_39960000	6	39873372	39877948	60.7452	Zm00001d035663	#N/A	None
6_39860001_39960000	6	39873372	39877948	60.7452	Zm00001d035664	Zm00001eb266860	Putative amino acid selective channel family protein
4_04380001_04480000	4	4463096	4474847	60.6749	Zm00001d048731	Zm00001eb165860	P-loop containing nucleoside triphosphate hydrolases superfamily protein
4_04380001_04480000	4	4463096	4474847	60.6749	Zm00001d048732	Zm00001eb165870	Sodium/hydrogen exchanger
3_41220001_41320000	3	41308380	41315766	60.6422	Zm00001d040398	Zm00001eb128610	Protein kinase superfamily protein
3_41220001_41320000	3	41308380	41315766	60.6422	Zm00001d040399	Zm00001eb128620	Peroxidase 24
5_218980001_219080000	5	219005636	219017441	60.5529	Zm00001d018349	Zm00001eb257580	T-complex protein 1 subunit alpha
5_218980001_219080000	5	219005636	219017441	60.5529	Zm00001d018350	Zm00001eb257590	UDP-glucuronate 4-epimerase 1
5_198280001_198380000	5	198280272	198288063	60.5491	Zm00001d017514	Zm00001eb249850	BEACH domain-containing protein C2
6_47540001_47640000	6	47636062	47639820	60.5409	Zm00001d035775	Zm00001eb267720	Putative phospholipid-transporting ATPase 9
1_302880001_302980000	1	302932084	302978020	60.4936	Zm00001d034823	Zm00001eb064270	ALBINO3-like protein 1 chloroplastic
3_06100001_06200000	3	6100020	6144656	60.4432	Zm00001d039506	Zm00001eb121380	NAC domain containing protein 75
1_294620001_294720000	1	294632539	294684258	60.3599	Zm00001d034494	Zm00001eb061210	Actin cross-linking protein
1_294620001_294720000	1	294632539	294684258	60.3599	Zm00001d034495	Zm00001eb061230	LEAF RUST 10 DISEASE-RESISTANCE LOCUS RECEPTOR-LIKE PROTEIN KINASE-like 1.5
1_294620001_294720000	1	294632539	294684258	60.3599	Zm00001d034496	Zm00001eb061240	Pentatricopeptide repeat-containing protein
1_294620001_294720000	1	294632539	294684258	60.3599	Zm00001d034497	Zm00001eb061250	cysteine-rich TM module stress tolerance protein
1_294620001_294720000	1	294632539	294684258	60.3599	Zm00001d034498	Zm00001eb061260	None
7_78820001_78920000	7	78820968	78853540	60.2506	Zm00001d019947	Zm00001eb308720	hydrolases acting on ester bonds
9_136360001_136460000	9	136360143	136394224	60.1031	Zm00001d047583	Zm00001eb395610	ABC transporter I family member 20
9_136360001_136460000	9	136360143	136394224	60.1031	Zm00001d047584	Zm00001eb395620	Eukaryotic aspartyl protease family protein
9_136360001_136460000	9	136360143	136394224	60.1031	Zm00001d047587	Zm00001eb395630	Glucose-6-phosphate 1-dehydrogenase 4 chloroplastic
2_21820001_21920000	2	21823054	21898601	60.031	Zm00001d002759	Zm00001eb074890	Nudix hydrolase 8
2_21820001_21920000	2	21823054	21898601	60.031	Zm00001d002760	Zm00001eb074900	Ethylene-responsive transcription factor ERF105
2_21820001_21920000	2	21823054	21898601	60.031	Zm00001d002761	Zm00001eb074910	Ethylene-responsive transcription factor ERF105
2_76000001_76100000	2	76032733	76090704	60.0078	Zm00001d004019	Zm00001eb085820	stearoyl-acyl-carrier-protein desaturase5
2_76000001_76100000	2	76032733	76090704	60.0078	Zm00001d004020	Zm00001eb085830	None
2_76000001_76100000	2	76032733	76090704	60.0078	Zm00001d004021	Zm00001eb085840	violaxanthin de-epoxidase1
2_76000001_76100000	2	76032733	76090704	60.0078	Zm00001d004022	Zm00001eb085850	RPM1-interacting protein 4
5_70980001_71080000	5	71062234	71069801	59.9946	Zm00001d014983	Zm00001eb229790	Serine carboxypeptidase-like 49
7_177620001_177720000	7	177633396	177717202	59.9339	Zm00001d022432	Zm00001eb330760	Probable inactive receptor kinase
7_177620001_177720000	7	177633396	177717202	59.9339	Zm00001d022433	Zm00001eb330750	Eukaryotic translation initiation factor 2 subunit beta
7_177620001_177720000	7	177633396	177717202	59.9339	Zm00001d022434	Zm00001eb330740	Ribosomal protein S6 kinase
7_177620001_177720000	7	177633396	177717202	59.9339	Zm00001d022435	Zm00001eb330730	Expressed protein%3B protein
7_177620001_177720000	7	177633396	177717202	59.9339	Zm00001d022436	Zm00001eb330720	zinc ion binding%3BDNA binding%3Bhelicases%3BATP binding%3Bnucleic acid binding
7_177620001_177720000	7	177633396	177717202	59.9339	Zm00001d022437	Zm00001eb330710	Probable WRKY transcription factor 30
7_177620001_177720000	7	177633396	177717202	59.9339	Zm00001d022438	Zm00001eb111580	Ubiquinol-cytochrome c reductase complex 6.7 kDa protein
7_177620001_177720000	7	177633396	177717202	59.9339	Zm00001d022439	Zm00001eb330700	Vacuolar-sorting receptor 1
7_177620001_177720000	7	177633396	177717202	59.9339	Zm00001d022440	Zm00001eb330690	B3 domain-containing transcription repressor VAL2
1_182340001_182440000	1	182379299	182387571	59.9331	Zm00001d031212	Zm00001eb033060	thiolase1
1_182340001_182440000	1	182379299	182387571	59.9331	Zm00001d031213	Zm00001eb033080	LigA
1_217840001_217940000	1	217878316	217938687	59.8073	Zm00001d032224	Zm00001eb041730	Dihydrolipoyllysine-residue acetyltransferase component 4 of pyruvate dehydrogenase complex chloroplastic
1_217840001_217940000	1	217878316	217938687	59.8073	Zm00001d032225	Zm00001eb041740	Formin-like protein 11
1_217840001_217940000	1	217878316	217938687	59.8073	Zm00001d032226	Zm00001eb041750	agenet domain-containing protein / bromo-adjacent homology (BAH) domain-containing protein
3_192600001_192700000	3	192673042	192679160	59.7993	Zm00001d043233	Zm00001eb151150	Disease resistance gene analog PIC21
3_192600001_192700000	3	192673042	192679160	59.7993	Zm00001d043234	Zm00001eb151160	NTF2-like
2_179920001_180020000	2	180007393	180017636	59.6817	Zm00001d005590	Zm00001eb098070	Nucleobase-ascorbate transporter 2
2_179920001_180020000	2	180007393	180017636	59.6817	Zm00001d005591	Zm00001eb098080	OSJNBa0089E12.13 protein%3B protein
9_132280001_132380000	9	132366815	132375807	59.659	Zm00001d047492	Zm00001eb394840	Heavy metal transport/detoxification superfamily protein
1_53180001_53280000	1	53182003	53191413	59.6377	Zm00001d028967	Zm00001eb015390	Probable ADP-ribosylation factor GTPase-activating protein AGD14
1_53180001_53280000	1	53182003	53191413	59.6377	Zm00001d028968	Zm00001eb015400	Chaperone protein dnaJ 20 chloroplastic
3_226420001_226520000	3	226470355	226482239	59.6293	Zm00001d044378	Zm00001eb161160	None
3_226420001_226520000	3	226470355	226482239	59.6293	Zm00001d044379	Zm00001eb161170	CASC3/Barentsz eIF4AIII binding
9_46240001_46340000	9	46335108	46337141	59.5697	Zm00001d045896	Zm00001eb381760	None
1_52420001_52520000	1	52499743	52518115	59.5523	Zm00001d028946	Zm00001eb015170	SNF1-related protein kinase regulatory subunit beta-1
1_52420001_52520000	1	52499743	52518115	59.5523	Zm00001d028947	Zm00001eb015180	None
8_16340001_16440000	8	16401513	16435448	59.5425	Zm00001d008663	Zm00001eb336250	None
8_16340001_16440000	8	16401513	16435448	59.5425	Zm00001d008664	Zm00001eb336260	Annexin D8
8_16340001_16440000	8	16401513	16435448	59.5425	Zm00001d008665	Zm00001eb336270	Dehydration-responsive element-binding protein 2A
8_16340001_16440000	8	16401513	16435448	59.5425	Zm00001d008666	Zm00001eb336280	DCD (Development and Cell Death) domain protein
8_168720001_168820000	8	168721784	168737844	59.5332	Zm00001d012138	Zm00001eb365540	Protein NRT1/ PTR FAMILY 8.1
8_168720001_168820000	8	168721784	168737844	59.5332	Zm00001d012140	Zm00001eb365560	Probable carboxylesterase 11
8_168720001_168820000	8	168721784	168737844	59.5332	Zm00001d012141	Zm00001eb365570	Protein PLASTID TRANSCRIPTIONALLY ACTIVE 10
8_168720001_168820000	8	168721784	168737844	59.5332	Zm00001d012142	Zm00001eb365580	Acid phosphatase/vanadium-dependent haloperoxidase-related protein
2_205100001_205200000	2	205186202	205194094	59.2738	Zm00001d006345	Zm00001eb104760	Probable protein S-acyltransferase 12
6_143960001_144060000	6	144015937	144042449	59.2314	Zm00001d037978	Zm00001eb286090	Protein ESKIMO 1
3_174680001_174780000	3	174744719	174758238	59.2313	Zm00001d042633	Zm00001eb145860	Dirigent protein [Source:UniProtKB/TrEMBL%3BAcc:B6U4J7]
3_174680001_174780000	3	174744719	174758238	59.2313	Zm00001d042634	Zm00001eb145870	Extradiol ring-cleavage dioxygenase
9_108020001_108120000	9	108068147	108072249	59.0133	Zm00001d046837	Zm00001eb388830	None
1_55700001_55800000	1	55700097	55798368	58.9283	Zm00001d029039	Zm00001eb015880	ABC transporter I family member 6 chloroplastic
1_55700001_55800000	1	55700097	55798368	58.9283	Zm00001d029040	Zm00001eb015890	Probable inactive receptor kinase
1_55700001_55800000	1	55700097	55798368	58.9283	Zm00001d029041	Zm00001eb015900	Mitochondrial ATP synthase D chain-related protein
1_55700001_55800000	1	55700097	55798368	58.9283	Zm00001d029042	#N/A	None
7_08320001_08420000	7	8340185	8357750	58.9253	Zm00001d018883	Zm00001eb300880	Probable inactive leucine-rich repeat receptor-like protein kinase
7_08320001_08420000	7	8340185	8357750	58.9253	Zm00001d018884	Zm00001eb300890	Ubiquitin-conjugating enzyme E2 2
7_08320001_08420000	7	8340185	8357750	58.9253	Zm00001d018887	Zm00001eb300900	Speckle-type POZ protein
5_15200001_15300000	5	15269366	15296377	58.8563	Zm00001d013607	Zm00001eb217950	Threonine--tRNA ligase mitochondrial 1
7_08800001_08900000	7	8852872	8858358	58.8401	Zm00001d018904	Zm00001eb301020	protein kinase-related
1_263020001_263120000	1	263024569	263078245	58.7609	Zm00001d033453	Zm00001eb052500	RNA binding (RRM/RBD/RNP motifs) family protein
1_263020001_263120000	1	263024569	263078245	58.7609	Zm00001d033454	Zm00001eb052510	SNARE-like superfamily protein
1_263020001_263120000	1	263024569	263078245	58.7609	Zm00001d033455	Zm00001eb052520	Protein P21
6_128080001_128180000	6	128147681	128148558	58.7479	Zm00001d037528	Zm00001eb282210	Transcription factor bHLH51
2_222200001_222300000	2	222219253	222256922	58.6941	Zm00001d007097	Zm00001eb110870	Protein EARLY RESPONSIVE TO DEHYDRATION 15
2_222200001_222300000	2	222219253	222256922	58.6941	Zm00001d007100	Zm00001eb110890	small kernel1
6_135140001_135240000	6	135180336	135239831	58.6649	Zm00001d037720	Zm00001eb283820	Esterase/lipase/thioesterase family protein
4_122420001_122520000	4	122459151	122466954	58.6373	Zm00001d050781	Zm00001eb182260	Auxin response factor 1
1_295280001_295380000	1	295307563	295336368	58.6277	Zm00001d034514	Zm00001eb061410	Germin-like protein subfamily T member 1
1_295280001_295380000	1	295307563	295336368	58.6277	Zm00001d034515	Zm00001eb061430	Homeobox-DDT domain protein RLT3
3_169700001_169800000	3	169710374	169716979	58.551	Zm00001d042504	Zm00001eb144590	Patatin-like protein 2
3_219980001_220080000	3	219980007	220058315	58.4445	Zm00001d044129	Zm00001eb159060	Glucose-1-phosphate adenylyltransferase large subunit 1%252C chloroplastic/amyloplastic
3_219980001_220080000	3	219980007	220058315	58.4445	Zm00001d044130	Zm00001eb159080	50S ribosomal protein L31
3_219980001_220080000	3	219980007	220058315	58.4445	Zm00001d044131	Zm00001eb159090	None
3_219980001_220080000	3	219980007	220058315	58.4445	Zm00001d044132	Zm00001eb159100	Aspartic proteinase A1
3_219980001_220080000	3	219980007	220058315	58.4445	Zm00001d044133	Zm00001eb159120	None
6_151200001_151300000	6	151256932	151278066	58.4334	Zm00001d038195	Zm00001eb288130	Probably inactive leucine-rich repeat receptor-like protein kinase
6_151200001_151300000	6	151256932	151278066	58.4334	Zm00001d038196	Zm00001eb288150	Beta-hexosaminidase 3
6_151200001_151300000	6	151256932	151278066	58.4334	Zm00001d038197	Zm00001eb288160	Putative LOB domain-containing family protein
4_166140001_166240000	4	166171163	166183083	58.3847	Zm00001d051669	Zm00001eb189210	Rubisco methyltransferase family protein
4_166140001_166240000	4	166171163	166183083	58.3847	Zm00001d051670	Zm00001eb189200	RPM1-interacting protein 4 (RIN4) family protein
8_177720001_177820000	8	177767483	177805423	58.3501	Zm00001d012645	Zm00001eb370030	ABC transporter I family member 10 chloroplastic
8_177720001_177820000	8	177767483	177805423	58.3501	Zm00001d012646	Zm00001eb370040	thylakoid lumenal P17.1 protein
8_177720001_177820000	8	177767483	177805423	58.3501	Zm00001d012647	Zm00001eb370050	Polyketide cyclase / dehydrase and lipid transport protein
8_177720001_177820000	8	177767483	177805423	58.3501	Zm00001d012648	Zm00001eb370070	Core-2/I-branching beta-16-N-acetylglucosaminyltransferase family protein
1_260620001_260720000	1	260620003	260633930	58.3138	Zm00001d033368	Zm00001eb051800	Transducin/WD40 repeat-like superfamily protein
1_260620001_260720000	1	260620003	260633930	58.3138	Zm00001d033369	Zm00001eb051810	Gibberellin-regulated protein 1
4_72440001_72540000	4	72526574	72531447	58.2575	Zm00001d050193	Zm00001eb178140	60S ribosomal protein L7-2
5_206400001_206500000	5	206411095	206420006	58.1858	Zm00001d017777	Zm00001eb252090	Adenine nucleotide alpha hydrolases-like superfamily protein
5_206400001_206500000	5	206411095	206420006	58.1858	Zm00001d017778	Zm00001eb252100	Transcription factor bHLH63
3_29680001_29780000	3	29750610	29766320	58.1712	Zm00001d040162	Zm00001eb126680	None
1_04360001_04460000	1	4402392	4424658	58.1064	Zm00001d027399	Zm00001eb001470	Transcription factor TFIIIC tau55-related protein
1_04360001_04460000	1	4402392	4424658	58.1064	Zm00001d027400	Zm00001eb001480	THO complex subunit 7B-like1
1_04360001_04460000	1	4402392	4424658	58.1064	Zm00001d027402	Zm00001eb001490	None
10_18040001_18140000	10	18082655	18098762	58.0806	Zm00001d023737	Zm00001eb409470	Universal stress protein family protein
10_18040001_18140000	10	18082655	18098762	58.0806	Zm00001d023738	Zm00001eb409480	vacuolar protein sorting homolog26
6_144300001_144400000	6	144370464	144392466	58.0577	Zm00001d037983	Zm00001eb286130	Phosphatidylinositol/phosphatidylcholine transfer protein SFH13
6_144300001_144400000	6	144370464	144392466	58.0577	Zm00001d037984	Zm00001eb286140	Chlorophyll synthase chloroplastic
6_144300001_144400000	6	144370464	144392466	58.0577	Zm00001d037985	Zm00001eb286150	embryo specific protein5
10_135820001_135920000	10	135830849	135904743	58.0228	Zm00001d026004	Zm00001eb427960	Putative WAK-related receptor-like protein kinase family protein
10_135820001_135920000	10	135830849	135904743	58.0228	Zm00001d026005	Zm00001eb427970	B3 domain-containing transcription factor NGA2
10_135820001_135920000	10	135830849	135904743	58.0228	Zm00001d026006	Zm00001eb049210	Putative G10 domain family protein
10_135820001_135920000	10	135830849	135904743	58.0228	Zm00001d026008	Zm00001eb398390	None
10_135820001_135920000	10	135830849	135904743	58.0228	Zm00001d026009	Zm00001eb427980	Transcription factor bHLH28
10_135820001_135920000	10	135830849	135904743	58.0228	Zm00001d026010	Zm00001eb428010	P-loop containing nucleoside triphosphate hydrolases superfamily protein
4_01000001_01100000	4	1021735	1059876	58.017	Zm00001d048596	Zm00001eb164420	None
4_01000001_01100000	4	1021735	1059876	58.017	Zm00001d048597	Zm00001eb242510	None
4_01000001_01100000	4	1021735	1059876	58.017	Zm00001d048598	Zm00001eb164450	None
4_01000001_01100000	4	1021735	1059876	58.017	Zm00001d048599	Zm00001eb164460	UPF0161 protein
4_01000001_01100000	4	1021735	1059876	58.017	Zm00001d048600	Zm00001eb164470	GRAS transcription factor [Source:UniProtKB/TrEMBL%3BAcc:K7TU12]
4_01000001_01100000	4	1021735	1059876	58.017	Zm00001d048601	Zm00001eb164480	GRAS transcription factor [Source:UniProtKB/TrEMBL%3BAcc:K7U8D1]
4_01000001_01100000	4	1021735	1059876	58.017	Zm00001d048602	Zm00001eb164490	None
4_01000001_01100000	4	1021735	1059876	58.017	Zm00001d048604	Zm00001eb164530	None
1_299600001_299700000	1	299602879	299648315	57.9689	Zm00001d034676	Zm00001eb062910	Ras-related protein RABA6a
1_299600001_299700000	1	299602879	299648315	57.9689	Zm00001d034677	Zm00001eb211500	ribosomal protein L30 family protein
1_299600001_299700000	1	299602879	299648315	57.9689	Zm00001d034678	Zm00001eb062920	Permease I
1_299600001_299700000	1	299602879	299648315	57.9689	Zm00001d034679	Zm00001eb062870	None
1_299600001_299700000	1	299602879	299648315	57.9689	Zm00001d034680	Zm00001eb062930	Mitotic-spindle organizing protein 1A
1_05180001_05280000	1	5202769	5208358	57.9593	Zm00001d027435	Zm00001eb001770	Homeobox-transcription factor 30
4_30360001_30460000	4	30360487	30364873	57.8913	Zm00001d049440	Zm00001eb171690	CRS2-associated factor 2 mitochondrial
4_30360001_30460000	4	30360487	30364873	57.8913	Zm00001d049441	Zm00001eb171700	Glucose-6-phosphate/phosphate translocator 2
1_04120001_04220000	1	4120436	4149611	57.8738	Zm00001d027385	Zm00001eb001360	2-oxoglutarate (2OG) and Fe(II)-dependent oxygenase superfamily protein
1_04120001_04220000	1	4120436	4149611	57.8738	Zm00001d027386	Zm00001eb001370	phospholipase D15
1_04120001_04220000	1	4120436	4149611	57.8738	Zm00001d027387	Zm00001eb001390	Subtilisin-like protease SBT1.9
1_04120001_04220000	1	4120436	4149611	57.8738	Zm00001d027388	Zm00001eb001400	None
3_201640001_201740000	3	201653159	201691851	57.7473	Zm00001d043485	Zm00001eb153420	Transposon protein Pong sub-class [Source:UniProtKB/TrEMBL%3BAcc:B4FSZ0]
3_201640001_201740000	3	201653159	201691851	57.7473	Zm00001d043486	Zm00001eb153440	None
3_201640001_201740000	3	201653159	201691851	57.7473	Zm00001d043487	#N/A	None
3_201640001_201740000	3	201653159	201691851	57.7473	Zm00001d043489	Zm00001eb153450	alpha/beta-Hydrolases superfamily protein
3_201640001_201740000	3	201653159	201691851	57.7473	Zm00001d043490	Zm00001eb153460	3-hydroxyisobutyryl-CoA hydrolase-like protein 5
3_201640001_201740000	3	201653159	201691851	57.7473	Zm00001d043491	Zm00001eb153470	Ethylene-responsive transcription factor 2
3_201640001_201740000	3	201653159	201691851	57.7473	Zm00001d043492	Zm00001eb153480	Probable lipid-A-disaccharide synthase mitochondrial
1_189520001_189620000	1	189581110	189594344	57.6354	Zm00001d031422	Zm00001eb034750	RNA binding (RRM/RBD/RNP motifs) family protein
1_189520001_189620000	1	189581110	189594344	57.6354	Zm00001d031423	Zm00001eb034760	Zinc finger A20 and AN1 domain-containing stress-associated protein 5
2_18160001_18260000	2	18164217	18185049	57.618	Zm00001d002650	Zm00001eb073810	argonaute1c
2_209040001_209140000	2	209132802	209136214	57.4639	Zm00001d006467	Zm00001eb105800	adenosine 5'-phosphosulfate reductase-like2
10_148620001_148720000	10	148620494	148716862	57.4002	Zm00001d026591	Zm00001eb433470	None
10_148620001_148720000	10	148620494	148716862	57.4002	Zm00001d026592	Zm00001eb433480	Putative pentatricopeptide repeat family protein
10_148620001_148720000	10	148620494	148716862	57.4002	Zm00001d026593	Zm00001eb433490	Putative homeodomain-like transcription factor superfamily protein
10_148620001_148720000	10	148620494	148716862	57.4002	Zm00001d026594	Zm00001eb433500	Cytokinin response regulator2
10_148620001_148720000	10	148620494	148716862	57.4002	Zm00001d026595	Zm00001eb433510	Early nodulin-like protein 1
10_148620001_148720000	10	148620494	148716862	57.4002	Zm00001d026597	Zm00001eb433520	None
10_148620001_148720000	10	148620494	148716862	57.4002	Zm00001d026598	Zm00001eb433530	Ubiquinone biosynthesis protein COQ4 homolog mitochondrial
10_148620001_148720000	10	148620494	148716862	57.4002	Zm00001d026599	Zm00001eb433540	light harvesting chlorophyll a/b binding protein6
5_170680001_170780000	5	170761955	170770425	57.3852	Zm00001d016632	Zm00001eb242200	Protein indeterminate-domain 5 chloroplastic
7_180020001_180120000	7	180055550	180110636	57.2532	Zm00001d022560	Zm00001eb331350	LON protease2
7_180020001_180120000	7	180055550	180110636	57.2532	Zm00001d022561	Zm00001eb331360	Negatively light-regulated protein
7_180020001_180120000	7	180055550	180110636	57.2532	Zm00001d022562	Zm00001eb331370	zinc finger (C3HC4-type RING finger) family protein
7_180020001_180120000	7	180055550	180110636	57.2532	Zm00001d022563	Zm00001eb331380	Tetratricopeptide repeat (TPR)-like superfamily protein
7_180020001_180120000	7	180055550	180110636	57.2532	Zm00001d022564	Zm00001eb331400	BRCT domain-containing protein
7_180020001_180120000	7	180055550	180110636	57.2532	Zm00001d022565	Zm00001eb331410	Probable protein phosphatase 2C 5
7_180020001_180120000	7	180055550	180110636	57.2532	Zm00001d022566	Zm00001eb331420	None
7_180020001_180120000	7	180055550	180110636	57.2532	Zm00001d022567	Zm00001eb331430	Pectinesterase
1_162700001_162800000	1	162763664	162769470	57.2067	Zm00001d030843	Zm00001eb030010	Probable E3 ubiquitin-protein ligase RHY1A
9_118220001_118320000	9	118315240	118316491	57.2035	Zm00001d047093	Zm00001eb391400	Expansin-B4
9_106660001_106760000	9	106737481	106751674	57.0533	Zm00001d046810	Zm00001eb388650	Transcription initiation factor TFIID subunit 5
2_03400001_03500000	2	3405180	3446503	57.031	Zm00001d001947	Zm00001eb067290	TLD-domain containing nucleolar protein
2_03400001_03500000	2	3405180	3446503	57.031	Zm00001d001948	Zm00001eb067310	WUS1 protein
2_03400001_03500000	2	3405180	3446503	57.031	Zm00001d001949	Zm00001eb067320	U11/U12 small nuclear ribonucleoprotein 25 kDa protein
2_03400001_03500000	2	3405180	3446503	57.031	Zm00001d001951	#N/A	PHD finger-like domain-containing protein 5A
2_03400001_03500000	2	3405180	3446503	57.031	Zm00001d001952	Zm00001eb067340	Zinc finger C-x8-C-x5-C-x3-H type family protein
2_03400001_03500000	2	3405180	3446503	57.031	Zm00001d001953	Zm00001eb067350	Protein IQ-DOMAIN 32
8_161260001_161360000	8	161260179	161320457	57.0082	Zm00001d011769	Zm00001eb362070	Tetraspanin-6
8_161260001_161360000	8	161260179	161320457	57.0082	Zm00001d011770	Zm00001eb362080	Putative PWWP domain family protein
1_277600001_277700000	1	277637183	277660218	57.0017	Zm00001d033891	Zm00001eb056190	Core-2/I-branching beta-16-N-acetylglucosaminyltransferase family protein
1_277600001_277700000	1	277637183	277660218	57.0017	Zm00001d033892	Zm00001eb056200	Core-2/I-branching beta-16-N-acetylglucosaminyltransferase family protein
1_277600001_277700000	1	277637183	277660218	57.0017	Zm00001d033893	Zm00001eb056210	None
1_277600001_277700000	1	277637183	277660218	57.0017	Zm00001d033895	Zm00001eb056220	metalloendopeptidases%3Bzinc ion binding
6_85640001_85740000	6	85713936	85721119	56.9894	Zm00001d036360	Zm00001eb272010	Cyclin-B2-4
6_85640001_85740000	6	85713936	85721119	56.9894	Zm00001d036361	Zm00001eb272020	Protein LAZ1
2_01180001_01280000	2	1193790	1271448	56.9416	Zm00001d001802	Zm00001eb065870	GDSL esterase/lipase CPRD49
2_01180001_01280000	2	1193790	1271448	56.9416	Zm00001d001803	Zm00001eb065890	Plasma-membrane choline transporter family protein
2_01180001_01280000	2	1193790	1271448	56.9416	Zm00001d001804	Zm00001eb065900	barley mlo defense gene homolog9
2_01180001_01280000	2	1193790	1271448	56.9416	Zm00001d001806	Zm00001eb065920	DNA mismatch repair protein MutS type 2
2_01180001_01280000	2	1193790	1271448	56.9416	Zm00001d001807	Zm00001eb065930	None
2_01180001_01280000	2	1193790	1271448	56.9416	Zm00001d001808	Zm00001eb065940	None
4_41540001_41640000	4	41545715	41555184	56.7135	Zm00001d049725	Zm00001eb174330	GDP-mannose transporter GONST1
4_41540001_41640000	4	41545715	41555184	56.7135	Zm00001d049726	Zm00001eb432850	None
4_41540001_41640000	4	41545715	41555184	56.7135	Zm00001d049727	Zm00001eb174340	Acidic endochitinase
3_168380001_168480000	3	168472874	168479014	56.6902	Zm00001d042460	Zm00001eb144270	B3 domain-containing protein
3_168380001_168480000	3	168472874	168479014	56.6902	Zm00001d042461	Zm00001eb144280	Leucine zipper protein-like
3_27800001_27900000	3	27810295	27851885	56.659	Zm00001d040107	Zm00001eb126230	ARM repeat superfamily protein
3_27800001_27900000	3	27810295	27851885	56.659	Zm00001d040108	Zm00001eb126240	Probable aquaporin NIP4-2
4_07660001_07760000	4	7742956	7752807	56.572	Zm00001d048908	Zm00001eb167370	RING/FYVE/PHD zinc finger superfamily protein
6_126960001_127060000	6	127027549	127028399	56.5112	Zm00001d037487	Zm00001eb281800	2-oxoglutarate (2OG) and Fe(II)-dependent oxygenase superfamily protein
6_132640001_132740000	6	132726274	132738473	56.4501	Zm00001d037643	Zm00001eb283150	phospholipase D4
6_132640001_132740000	6	132726274	132738473	56.4501	Zm00001d037644	Zm00001eb283160	Putative membrane lipoprotein
9_113160001_113260000	9	113240338	113242160	56.4153	Zm00001d046961	Zm00001eb389870	VQ motif family protein
8_163960001_164060000	8	164034730	164050083	56.3569	Zm00001d011890	Zm00001eb363200	cytokinin oxidase 3
10_149100001_149200000	10	149117911	149199932	56.3482	Zm00001d026625	Zm00001eb433800	Fiber protein Fb34
10_149100001_149200000	10	149117911	149199932	56.3482	Zm00001d026628	Zm00001eb433820	Dof zinc finger protein DOF1.6
10_149100001_149200000	10	149117911	149199932	56.3482	Zm00001d026629	Zm00001eb433850	N-acetylglucosaminylphosphatidylinositol de-N-acetylase family protein
10_149100001_149200000	10	149117911	149199932	56.3482	Zm00001d026630	Zm00001eb433860	Clathrin light chain 2
10_149100001_149200000	10	149117911	149199932	56.3482	Zm00001d026632	Zm00001eb433870	Stem-specific protein TSJT1
10_149100001_149200000	10	149117911	149199932	56.3482	Zm00001d026633	Zm00001eb433880	Putative RING zinc finger domain superfamily protein
9_95740001_95840000	9	95761159	95762689	56.1701	Zm00001d046553	Zm00001eb386650	Fructose-bisphosphate aldolase 7 cytosolic
9_95740001_95840000	9	95761159	95762689	56.1701	Zm00001d046554	Zm00001eb386670	Copine-1%253B Copine-1 isoform 1%253B Copine-1 isoform 2
7_140300001_140400000	7	140309616	140321007	56.1625	Zm00001d021010	Zm00001eb317380	None
4_147500001_147600000	4	147597621	147599983	56.1485	Zm00001d051183	Zm00001eb185340	Regulator of nonsense transcripts UPF2
8_18860001_18960000	8	18951887	18956124	56.1297	Zm00001d008749	Zm00001eb336930	barren inflorescence1
7_88320001_88420000	7	88377480	88410211	56.0735	Zm00001d020042	Zm00001eb309580	None
1_81800001_81900000	1	81800339	81807426	55.9926	Zm00001d029663	Zm00001eb021320	Pollen ankyrin-like protein
1_81800001_81900000	1	81800339	81807426	55.9926	Zm00001d029664	Zm00001eb021340	Shaggy-related protein kinase theta
3_172400001_172500000	3	172441742	172485430	55.9203	Zm00001d042578	Zm00001eb145330	barley mlo defense gene homolog5
1_83460001_83560000	1	83545079	83547377	55.9189	Zm00001d029711	Zm00001eb021750	Basic-leucine zipper (bZIP) transcription factor family protein
4_146800001_146900000	4	146845900	146848370	55.8793	Zm00001d051166	Zm00001eb185260	phenylalanine ammonia lyase4
8_27680001_27780000	8	27711042	27766173	55.7926	Zm00001d008965	Zm00001eb338910	Putative inactive receptor-like protein kinase
8_27680001_27780000	8	27711042	27766173	55.7926	Zm00001d008966	Zm00001eb338920	Serine/threonine-protein kinase
8_27680001_27780000	8	27711042	27766173	55.7926	Zm00001d008968	Zm00001eb338940	Putative AP2/EREBP transcription factor superfamily protein
8_27680001_27780000	8	27711042	27766173	55.7926	Zm00001d008970	Zm00001eb338960	Plastid division protein PDV1
1_71160001_71260000	1	71162696	71164418	55.7248	Zm00001d029448	Zm00001eb019470	Protein TIFY 10B
3_167620001_167720000	3	167658749	167662192	55.6812	Zm00001d042444	Zm00001eb144130	Ypt/Rab-GAP domain of gyp1p superfamily protein
9_142020001_142120000	9	142105387	142112416	55.6428	Zm00001d047799	Zm00001eb397600	Heat shock 70 kDa protein 5
9_142020001_142120000	9	142105387	142112416	55.6428	Zm00001d047800	Zm00001eb397610	HSP20-like chaperones superfamily protein
5_28320001_28420000	5	28382288	28384210	55.5475	Zm00001d014006	Zm00001eb221590	None
7_14000001_14100000	7	14047196	14099979	55.547	Zm00001d019043	Zm00001eb302230	Receptor-like kinase-like
7_14000001_14100000	7	14047196	14099979	55.547	Zm00001d019044	Zm00001eb302240	Receptor-like kinase-like
7_14000001_14100000	7	14047196	14099979	55.547	Zm00001d019045	Zm00001eb302260	Histone H2A
7_14000001_14100000	7	14047196	14099979	55.547	Zm00001d019047	Zm00001eb302270	F-box domain containing protein
6_65420001_65520000	6	65513667	65519678	55.5337	Zm00001d036008	Zm00001eb269440	calcium dependent protein kinase14
6_65420001_65520000	6	65513667	65519678	55.5337	Zm00001d036010	Zm00001eb269450	Oligopeptide transporter 7
1_267460001_267560000	1	267545136	267545841	55.355	Zm00001d033575	Zm00001eb053650	DUF1336 domain containing protein expressed
2_16420001_16520000	2	16420210	16463201	55.3378	Zm00001d002600	Zm00001eb073390	Polyprenol reductase 2
2_16420001_16520000	2	16420210	16463201	55.3378	Zm00001d002601	Zm00001eb073400	histone H1-3
2_171040001_171140000	2	171116226	171128521	55.1551	Zm00001d005368	Zm00001eb096260	None
2_171040001_171140000	2	171116226	171128521	55.1551	Zm00001d005369	Zm00001eb096270	E3 ubiquitin-protein ligase RGLG1
2_171040001_171140000	2	171116226	171128521	55.1551	Zm00001d005370	Zm00001eb096280	GPI mannosyltransferase 1
4_236920001_237020000	4	236999402	237014164	55.1475	Zm00001d053622	Zm00001eb205550	putative zinc finger protein30
1_24980001_25080000	1	25043625	25068090	55.0106	Zm00001d028167	Zm00001eb008200	Cytochrome b561 and DOMON domain-containing protein
3_35660001_35760000	3	35692192	35727122	54.9748	Zm00001d040285	Zm00001eb127710	None
3_35660001_35760000	3	35692192	35727122	54.9748	Zm00001d040286	Zm00001eb127720	Syntaxin-22
1_286660001_286760000	1	286683455	286757434	54.9116	Zm00001d034203	Zm00001eb053970	AT5G44030 (E%3D6e-024) CESA4 IRX5 NWS2 | CESA4 (CELLULOSE SYNTHASE A4)%3B cellulose synthase/ transferase transferring glycosyl groups
1_286660001_286760000	1	286683455	286757434	54.9116	Zm00001d034204	Zm00001eb058850	AP2-like ethylene-responsive transcription factor ANT
1_286660001_286760000	1	286683455	286757434	54.9116	Zm00001d034205	Zm00001eb058860	Probable xyloglucan glycosyltransferase 12
1_286660001_286760000	1	286683455	286757434	54.9116	Zm00001d034206	Zm00001eb058870	Expressed protein%3B protein
10_77480001_77580000	10	77501996	77548185	54.7725	Zm00001d024543	Zm00001eb415730	Protein NTM1-like 9
10_77480001_77580000	10	77501996	77548185	54.7725	Zm00001d024544	Zm00001eb415740	None
10_77480001_77580000	10	77501996	77548185	54.7725	Zm00001d024545	Zm00001eb415750	B3 domain-containing transcription factor NGA2
3_37940001_38040000	3	38006881	38010406	54.7482	Zm00001d040322	Zm00001eb128020	ATP-dependent Clp protease proteolytic subunit
8_03380001_03480000	8	3417388	3419886	54.7055	Zm00001d008264	Zm00001eb332970	Mitochondrial import inner membrane translocase subunit Tim17/Tim22/Tim23 family protein
6_161800001_161900000	6	161812270	161899473	54.5553	Zm00001d038651	Zm00001eb292320	Jacalin-related lectin 3
6_113700001_113800000	6	113702722	113773638	54.5426	Zm00001d037139	Zm00001eb245890	Putative dnaJ chaperone family protein
6_113700001_113800000	6	113702722	113773638	54.5426	Zm00001d037140	Zm00001eb278870	Homeobox-leucine zipper protein HDG11
6_113700001_113800000	6	113702722	113773638	54.5426	Zm00001d037141	Zm00001eb278880	None
6_113700001_113800000	6	113702722	113773638	54.5426	Zm00001d037142	Zm00001eb278890	Putative transcription elongation factor SPT5 homolog 1
1_302340001_302440000	1	302359170	302432539	54.5246	Zm00001d034790	Zm00001eb063980	40S ribosomal protein S4-3
1_302340001_302440000	1	302359170	302432539	54.5246	Zm00001d034793	Zm00001eb063990	None
1_302340001_302440000	1	302359170	302432539	54.5246	Zm00001d034795	Zm00001eb064000	prohibitin4
1_302340001_302440000	1	302359170	302432539	54.5246	Zm00001d034796	Zm00001eb064010	Vacuolar protein sorting-associated protein 9A
1_302340001_302440000	1	302359170	302432539	54.5246	Zm00001d034797	Zm00001eb064030	diphthamide synthesis DPH2 family protein
1_302340001_302440000	1	302359170	302432539	54.5246	Zm00001d034799	Zm00001eb064040	RNA-binding ASCH domain protein
9_129300001_129400000	9	129384093	129397367	54.4409	Zm00001d047412	Zm00001eb394120	Protein phosphatase 2C 32
8_22020001_22120000	8	22076958	22079810	54.4119	Zm00001d008836	Zm00001eb337630	Putative cytochrome P450 superfamily protein
8_22020001_22120000	8	22076958	22079810	54.4119	Zm00001d008837	Zm00001eb337640	cytochrome P450 family 96 subfamily A polypeptide 1
5_04620001_04720000	5	4622297	4718113	54.3342	Zm00001d013093	Zm00001eb213150	Probable zinc metalloprotease EGY1 chloroplastic
5_04620001_04720000	5	4622297	4718113	54.3342	Zm00001d013094	Zm00001eb213160	BTB/POZ and MATH domain-containing protein 4
5_04620001_04720000	5	4622297	4718113	54.3342	Zm00001d013095	Zm00001eb213170	Replication factor C subunit 3
5_04620001_04720000	5	4622297	4718113	54.3342	Zm00001d013097	Zm00001eb213180	O-Glycosyl hydrolases family 17 protein
5_04620001_04720000	5	4622297	4718113	54.3342	Zm00001d013098	Zm00001eb213190	aldehyde oxidase2
5_04620001_04720000	5	4622297	4718113	54.3342	Zm00001d013100	Zm00001eb213200	Myosin-binding protein 7
5_04620001_04720000	5	4622297	4718113	54.3342	Zm00001d013101	Zm00001eb213210	None
5_04620001_04720000	5	4622297	4718113	54.3342	Zm00001d013103	Zm00001eb213220	None
5_04620001_04720000	5	4622297	4718113	54.3342	Zm00001d013104	Zm00001eb213230	None
5_213280001_213380000	5	213280996	213337456	54.33	Zm00001d018056	Zm00001eb254900	DNA binding protein
5_213280001_213380000	5	213280996	213337456	54.33	Zm00001d018057	Zm00001eb254910	RINT1-like protein MAG2
7_134160001_134260000	7	134243494	134259520	54.2422	Zm00001d020834	Zm00001eb315910	Transcription factor BIM2
1_106100001_106200000	1	106180106	106186872	54.2325	Zm00001d030108	Zm00001eb025020	Lysine-specific demethylase REF6
2_04540001_04640000	2	4547446	4639477	54.1312	Zm00001d002022	Zm00001eb067920	Vacuolar cation/proton exchanger 2
2_04540001_04640000	2	4547446	4639477	54.1312	Zm00001d002023	Zm00001eb067950	Scarecrow-like protein 6
2_04540001_04640000	2	4547446	4639477	54.1312	Zm00001d002024	Zm00001eb067960	NADPH--cytochrome P450 reductase 2
2_04540001_04640000	2	4547446	4639477	54.1312	Zm00001d002025	Zm00001eb067980	AP2-like ethylene-responsive transcription factor AIL5
2_04540001_04640000	2	4547446	4639477	54.1312	Zm00001d002026	Zm00001eb068000	Protein kinase superfamily protein
5_220840001_220940000	5	220882067	220934973	54.0676	Zm00001d018437	Zm00001eb258430	Desiccation-associated protein
5_220840001_220940000	5	220882067	220934973	54.0676	Zm00001d018438	Zm00001eb258440	Ypt/Rab-GAP domain of gyp1p superfamily protein
5_220840001_220940000	5	220882067	220934973	54.0676	Zm00001d018439	Zm00001eb258450	endoribonucleases
5_220840001_220940000	5	220882067	220934973	54.0676	Zm00001d018440	Zm00001eb258460	casein kinase I
5_220840001_220940000	5	220882067	220934973	54.0676	Zm00001d018441	Zm00001eb258470	P-loop containing nucleoside triphosphate hydrolases superfamily protein
5_220840001_220940000	5	220882067	220934973	54.0676	Zm00001d018443	Zm00001eb258480	Ankyrin repeat family protein
8_108500001_108600000	8	108569261	108572276	53.9068	Zm00001d010304	Zm00001eb349640	Leucine-rich repeat (LRR) family protein
7_126540001_126640000	7	126587474	126632681	53.8845	Zm00001d020650	Zm00001eb314310	Protein Brevis radix-like 4
7_126540001_126640000	7	126587474	126632681	53.8845	Zm00001d020651	Zm00001eb314320	Plant viral-response family protein
7_126540001_126640000	7	126587474	126632681	53.8845	Zm00001d020652	Zm00001eb314330	protein%3B Plant viral-response family protein-like
6_91300001_91400000	6	91305798	91398635	53.8837	Zm00001d036532	Zm00001eb273340	None
8_124880001_124980000	8	124937342	124976593	53.7561	Zm00001d010698	Zm00001eb352760	NAD(P)H dehydrogenase (quinone) FQR1
8_124880001_124980000	8	124937342	124976593	53.7561	Zm00001d010699	Zm00001eb352770	None
8_124880001_124980000	8	124937342	124976593	53.7561	Zm00001d010700	Zm00001eb352780	G-type lectin S-receptor-like serine/threonine-protein kinase B120
8_124880001_124980000	8	124937342	124976593	53.7561	Zm00001d010702	Zm00001eb352790	None
2_158420001_158520000	2	158478810	158486365	53.6538	Zm00001d005106	Zm00001eb094380	Protein EMSY-LIKE 4
5_194900001_195000000	5	194914512	194999578	53.6344	Zm00001d017402	Zm00001eb248740	Vacuolar iron transporter homolog 1
5_194900001_195000000	5	194914512	194999578	53.6344	Zm00001d017403	Zm00001eb248750	Autophagy-related protein 13a
3_174280001_174380000	3	174362620	174366791	53.5924	Zm00001d042625	Zm00001eb145790	Pectinesterase
3_174280001_174380000	3	174362620	174366791	53.5924	Zm00001d042626	Zm00001eb145800	nitroreductase family protein
2_184440001_184540000	2	184452630	184530331	53.5843	Zm00001d005715	Zm00001eb171790	Vacuolar iron transporter 1
2_184440001_184540000	2	184452630	184530331	53.5843	Zm00001d005716	Zm00001eb099170	carbon-sulfur lyases
2_184440001_184540000	2	184452630	184530331	53.5843	Zm00001d005717	Zm00001eb099190	carbon-sulfur lyases
6_91320001_91420000	6	91324851	91398635	53.5478	Zm00001d036533	Zm00001eb273360	protein%3B Ternary complex factor MIP1-like
6_91320001_91420000	6	91324851	91398635	53.5478	Zm00001d036534	Zm00001eb273370	Putative phytosulfokine receptor (LRR repeat-containing protein kinase) family protein
6_91320001_91420000	6	91324851	91398635	53.5478	Zm00001d036535	Zm00001eb273380	oxygen evolving complex 33kDa subunit
6_91320001_91420000	6	91324851	91398635	53.5478	Zm00001d036536	Zm00001eb273390	Ethylene-responsive transcription factor 7
3_174560001_174660000	3	174608086	174612313	53.5133	Zm00001d042631	Zm00001eb145840	DUF506 family protein
5_01360001_01460000	5	1360681	1391997	53.5099	Zm00001d012866	Zm00001eb210940	translocation protein-related
5_01360001_01460000	5	1360681	1391997	53.5099	Zm00001d012867	Zm00001eb210960	None
5_01360001_01460000	5	1360681	1391997	53.5099	Zm00001d012868	Zm00001eb210950	carotene isomerase3
5_01360001_01460000	5	1360681	1391997	53.5099	Zm00001d012869	Zm00001eb210970	Shaggy-related protein kinase kappa
6_169560001_169660000	6	169623851	169631713	53.3675	Zm00001d039076	Zm00001eb296420	None
6_169560001_169660000	6	169623851	169631713	53.3675	Zm00001d039077	Zm00001eb296430	Ethylene-responsive transcription factor ERF061
7_141840001_141940000	7	141851159	141858179	53.3371	Zm00001d021061	Zm00001eb317810	60S ribosomal protein L7a-1
7_141840001_141940000	7	141851159	141858179	53.3371	Zm00001d021062	Zm00001eb317820	SAUR-like auxin-responsive protein family
5_28760001_28860000	5	28777887	28817444	53.2872	Zm00001d014015	Zm00001eb221640	Nucleotide/sugar transporter family protein
5_28760001_28860000	5	28777887	28817444	53.2872	Zm00001d014016	Zm00001eb221650	Cytokinin riboside 5'-monophosphate phosphoribohydrolase LOG3
2_194960001_195060000	2	195046091	195050797	53.2622	Zm00001d006000	Zm00001eb101690	Ubiquitin-like superfamily protein
2_194960001_195060000	2	195046091	195050797	53.2622	Zm00001d006001	Zm00001eb101700	Probable WRKY transcription factor 34
8_113880001_113980000	8	113887484	113894047	53.2312	Zm00001d010416	Zm00001eb350430	Transcription factor bHLH133
4_225800001_225900000	4	225842492	225863650	53.1781	Zm00001d053315	Zm00001eb317960	None
4_225800001_225900000	4	225842492	225863650	53.1781	Zm00001d053316	Zm00001eb203600	Casein kinase I isoform delta-like%253B Putative casein kinase family protein
1_261000001_261100000	1	261029878	261085481	53.1648	Zm00001d033375	Zm00001eb051870	Golgi-body localisation protein domain %3BRNA pol II promoter Fmp27 protein domain
1_261000001_261100000	1	261029878	261085481	53.1648	Zm00001d033377	Zm00001eb051890	9-cis-epoxycarotenoid dioxygenase NCED3 chloroplastic
1_261000001_261100000	1	261029878	261085481	53.1648	Zm00001d033378	Zm00001eb051900	BEL1-like homeodomain protein 3
1_261000001_261100000	1	261029878	261085481	53.1648	Zm00001d033379	Zm00001eb051910	Knotted1-interacting protein
1_261000001_261100000	1	261029878	261085481	53.1648	Zm00001d033380	Zm00001eb051920	ankyrin repeat family protein
7_22620001_22720000	7	22696355	22702915	53.156	Zm00001d019226	Zm00001eb303780	Cadmium/zinc-transporting ATPase HMA2
7_22620001_22720000	7	22696355	22702915	53.156	Zm00001d019227	Zm00001eb303790	None
3_182520001_182620000	3	182589399	182601016	53.1377	Zm00001d042872	Zm00001eb148020	CASP-like protein 14
3_182520001_182620000	3	182589399	182601016	53.1377	Zm00001d042874	Zm00001eb148030	Mannose-1-phosphate guanylyltransferase 1
3_182520001_182620000	3	182589399	182601016	53.1377	Zm00001d042875	Zm00001eb148040	None
10_62840001_62940000	10	62897960	62907587	53.0546	Zm00001d024302	Zm00001eb413740	Defensin-like protein 2
10_62840001_62940000	10	62897960	62907587	53.0546	Zm00001d024303	Zm00001eb413770	Defensin-like protein 1
1_184460001_184560000	1	184548596	184551793	53.0287	Zm00001d031269	Zm00001eb033600	Serine/arginine-rich splicing factor SC35
1_184460001_184560000	1	184548596	184551793	53.0287	Zm00001d031270	Zm00001eb033610	myb domain protein 93
1_290100001_290200000	1	290147061	290199394	53.0263	Zm00001d034336	Zm00001eb059750	None
1_290100001_290200000	1	290147061	290199394	53.0263	Zm00001d034337	Zm00001eb059770	AP-1 complex subunit sigma-2
1_164040001_164140000	1	164041725	164077996	53.0118	Zm00001d030863	Zm00001eb030250	GDP-Man:Man(3)GlcNAc(2)-PP-Dol alpha-12-mannosyltransferase
1_164040001_164140000	1	164041725	164077996	53.0118	Zm00001d030864	Zm00001eb030260	BTB/POZ domain-containing protein NPY2
1_296440001_296540000	1	296440775	296491609	52.9643	Zm00001d034562	Zm00001eb061860	Calcium-dependent protein kinase 2
1_296440001_296540000	1	296440775	296491609	52.9643	Zm00001d034563	Zm00001eb061870	Dirigent protein 4
1_181960001_182060000	1	181968426	182002442	52.9615	Zm00001d031201	Zm00001eb032940	Leucine-rich repeat transmembrane protein kinase family protein
1_181960001_182060000	1	181968426	182002442	52.9615	Zm00001d031202	Zm00001eb032960	None
1_181960001_182060000	1	181968426	182002442	52.9615	Zm00001d031203	Zm00001eb032970	alpha/beta-Hydrolases superfamily protein
1_181960001_182060000	1	181968426	182002442	52.9615	Zm00001d031204	Zm00001eb032990	alpha/beta-Hydrolases superfamily protein
1_181960001_182060000	1	181968426	182002442	52.9615	Zm00001d031205	Zm00001eb033000	Ubiquitin-conjugating enzyme 15
3_126600001_126700000	3	126657407	126666736	52.939	Zm00001d041549	Zm00001eb136460	Dof zinc finger protein DOF2.2
5_218540001_218640000	5	218582745	218627841	52.9249	Zm00001d018331	Zm00001eb257390	Hsp70-Hsp90 organizing protein 2
5_218540001_218640000	5	218582745	218627841	52.9249	Zm00001d018332	Zm00001eb257400	Glutamate receptor 2.7
5_218540001_218640000	5	218582745	218627841	52.9249	Zm00001d018333	Zm00001eb257410	Diacylglycerol kinase
5_218540001_218640000	5	218582745	218627841	52.9249	Zm00001d018334	Zm00001eb257420	Nuclear transport factor 2 (NTF2) family protein
6_46260001_46360000	6	46341244	46358103	52.8712	Zm00001d035763	Zm00001eb267600	Protein MEI2-like 1
6_46260001_46360000	6	46341244	46358103	52.8712	Zm00001d035764	Zm00001eb267610	Putative RING finger U-box domain family protein
6_46260001_46360000	6	46341244	46358103	52.8712	Zm00001d035765	Zm00001eb267620	None
6_46260001_46360000	6	46341244	46358103	52.8712	Zm00001d035766	Zm00001eb267630	Protein NEN4
2_169500001_169600000	2	169589653	169590876	52.8515	Zm00001d005322	Zm00001eb095870	Histone H2B
8_09040001_09140000	8	9068312	9069074	52.7845	Zm00001d008453	Zm00001eb334570	None
1_288080001_288180000	1	288175514	288179672	52.7512	Zm00001d034256	Zm00001eb059230	phosphohexose isomerase1
1_288080001_288180000	1	288175514	288179672	52.7512	Zm00001d034257	Zm00001eb059240	Proline-rich receptor-like protein kinase PERK4
1_184300001_184400000	1	184305920	184399601	52.7431	Zm00001d031266	Zm00001eb033570	Homeodomain-like superfamily protein
1_184300001_184400000	1	184305920	184399601	52.7431	Zm00001d031267	Zm00001eb033580	Aldolase-type TIM barrel family protein
1_276760001_276860000	1	276803638	276816719	52.7406	Zm00001d033869	Zm00001eb055980	empty pericarp4
1_276760001_276860000	1	276803638	276816719	52.7406	Zm00001d033870	Zm00001eb055990	Transcription factor bHLH62
5_211780001_211880000	5	211783705	211875130	52.7338	Zm00001d018005	Zm00001eb254270	Protease Do-like 9
2_215800001_215900000	2	215813483	215863766	52.6929	Zm00001d006749	Zm00001eb108290	Lipase-like protein
2_215800001_215900000	2	215813483	215863766	52.6929	Zm00001d006750	Zm00001eb108300	GIR1
2_215800001_215900000	2	215813483	215863766	52.6929	Zm00001d006751	Zm00001eb108310	Eukaryotic aspartyl protease family protein
2_215800001_215900000	2	215813483	215863766	52.6929	Zm00001d006752	Zm00001eb108320	FRIGIDA-like protein 3
5_26180001_26280000	5	26237509	26241526	52.654	Zm00001d013958	Zm00001eb221110	None
1_288020001_288120000	1	288022422	288031536	52.6069	Zm00001d034253	Zm00001eb059190	Pentatricopeptide repeat-containing protein
1_288020001_288120000	1	288022422	288031536	52.6069	Zm00001d034254	Zm00001eb059210	Protein AE7-like 1
1_288020001_288120000	1	288022422	288031536	52.6069	Zm00001d034255	Zm00001eb059220	Erythronate-4-phosphate dehydrogenase family protein
8_147120001_147220000	8	147195366	147210605	52.5914	Zm00001d011334	Zm00001eb358080	GDSL esterase/lipase
5_59040001_59140000	5	59060627	59061723	52.5246	Zm00001d014688	Zm00001eb227080	Rhomboid-like protein 14 mitochondrial
2_21320001_21420000	2	21324287	21408272	52.5044	Zm00001d002745	Zm00001eb345060	Zinc finger protein 1
2_21320001_21420000	2	21324287	21408272	52.5044	Zm00001d002746	Zm00001eb074740	Peptide chain release factor PrfB1 chloroplastic
2_21320001_21420000	2	21324287	21408272	52.5044	Zm00001d002747	Zm00001eb074750	Ethylene-responsive transcription factor ERF035
2_21320001_21420000	2	21324287	21408272	52.5044	Zm00001d002748	Zm00001eb074770	Dehydration-responsive element-binding protein 1B
2_21320001_21420000	2	21324287	21408272	52.5044	Zm00001d002750	Zm00001eb074810	R2R3MYB-domain protein
5_50700001_50800000	5	50783654	50798974	52.5026	Zm00001d014507	Zm00001eb225570	Auxin response factor 16
9_139620001_139720000	9	139634298	139693230	52.4854	Zm00001d047706	Zm00001eb396720	catalytics%3Btransferases%3B[acyl-carrier-protein] S-malonyltransferases%3Bbinding
9_139620001_139720000	9	139634298	139693230	52.4854	Zm00001d047707	Zm00001eb396730	40S ribosomal protein S7-2
9_139620001_139720000	9	139634298	139693230	52.4854	Zm00001d047708	Zm00001eb396740	SNF2 domain-containing protein CLASSY 1
9_139620001_139720000	9	139634298	139693230	52.4854	Zm00001d047709	Zm00001eb396750	Mitochondrial substrate carrier family protein
5_220380001_220480000	5	220380007	220410773	52.4427	Zm00001d018420	Zm00001eb258280	Protein kinase superfamily protein
5_220380001_220480000	5	220380007	220410773	52.4427	Zm00001d018421	Zm00001eb258290	GATA transcription factor 8
5_220380001_220480000	5	220380007	220410773	52.4427	Zm00001d018422	Zm00001eb258310	glycosyltransferase family protein 2
5_41980001_42080000	5	42046059	42062237	52.4278	Zm00001d014344	Zm00001eb224450	P-loop containing nucleoside triphosphate hydrolases superfamily protein
1_110700001_110800000	1	110784158	110786922	52.3611	Zm00001d030177	Zm00001eb025590	None
9_110040001_110140000	9	110044997	110075883	52.3593	Zm00001d046909	Zm00001eb389370	Homogentisate phytyltransferase 1 chloroplastic
9_110040001_110140000	9	110044997	110075883	52.3593	Zm00001d046910	Zm00001eb389380	None
8_167100001_167200000	8	167190677	167199008	52.3098	Zm00001d012044	Zm00001eb364680	None
8_167100001_167200000	8	167190677	167199008	52.3098	Zm00001d012045	Zm00001eb364690	Putative RING zinc finger domain superfamily protein
7_81880001_81980000	7	81912246	81915071	52.2981	Zm00001d019983	Zm00001eb309030	bri1-like receptor kinase1
4_238400001_238500000	4	238418758	238456961	52.2722	Zm00001d053664	Zm00001eb205950	Outer envelope protein 80 chloroplastic
4_238400001_238500000	4	238418758	238456961	52.2722	Zm00001d053665	Zm00001eb205960	ZIP-like protein 1
2_216460001_216560000	2	216492048	216505804	52.2689	Zm00001d006780	Zm00001eb108570	histone deacetylase
2_15700001_15800000	2	15738356	15740493	52.2428	Zm00001d002573	Zm00001eb073130	GRAS transcription factor (Fragment) [Source:UniProtKB/TrEMBL%3BAcc:A0A060CY61]
1_297200001_297300000	1	297242863	297244731	52.1696	Zm00001d034588	Zm00001eb062060	Protein CDI
7_169380001_169480000	7	169432785	169478133	52.1509	Zm00001d022071	Zm00001eb326920	Nuclear transport factor 2 (NTF2) family protein with RNA binding (RRM-RBD-RNP motifs) domain
7_169380001_169480000	7	169432785	169478133	52.1509	Zm00001d022072	Zm00001eb326930	Protein LONGIFOLIA 2
1_274820001_274920000	1	274886292	274890987	52.1468	Zm00001d033825	Zm00001eb055620	SWI/SNF complex subunit SWI3D
4_163200001_163300000	4	163269870	163299075	52.1368	Zm00001d051576	Zm00001eb188450	Putative pentatricopeptide repeat-containing protein
4_163200001_163300000	4	163269870	163299075	52.1368	Zm00001d051577	Zm00001eb188460	Dof zinc finger protein DOF2.1
6_168820001_168920000	6	168820147	168918815	52.0272	Zm00001d039019	Zm00001eb295930	Putative AP2/EREBP transcription factor superfamily protein
6_168820001_168920000	6	168820147	168918815	52.0272	Zm00001d039020	Zm00001eb295940	60S ribosomal protein L18a-2
6_168820001_168920000	6	168820147	168918815	52.0272	Zm00001d039021	Zm00001eb295960	Cytochrome b561 domain-containing protein
6_168820001_168920000	6	168820147	168918815	52.0272	Zm00001d039022	Zm00001eb295980	F-box protein family-like protein
6_168820001_168920000	6	168820147	168918815	52.0272	Zm00001d039026	Zm00001eb295990	F-box protein family-like protein
6_168820001_168920000	6	168820147	168918815	52.0272	Zm00001d039029	Zm00001eb296000	thiamine monophosphate synthase
1_300740001_300840000	1	300741074	300820071	52.0132	Zm00001d034722	Zm00001eb063310	None
1_300740001_300840000	1	300741074	300820071	52.0132	Zm00001d034723	Zm00001eb063330	Mannan endo-14-beta-mannosidase 7
1_300740001_300840000	1	300741074	300820071	52.0132	Zm00001d034724	Zm00001eb063340	50S ribosomal protein L18 chloroplastic
1_300740001_300840000	1	300741074	300820071	52.0132	Zm00001d034725	Zm00001eb063350	Haloacid dehalogenase-like hydrolase (HAD) superfamily protein
1_300740001_300840000	1	300741074	300820071	52.0132	Zm00001d034726	Zm00001eb063360	Cytidine/deoxycytidylate deaminase family protein
1_300740001_300840000	1	300741074	300820071	52.0132	Zm00001d034727	Zm00001eb063370	Pectin lyase-like superfamily protein
1_61120001_61220000	1	61215229	61218317	51.9273	Zm00001d029180	Zm00001eb017000	DNA helicase INO80
8_148620001_148720000	8	148693866	148711149	51.9186	Zm00001d011365	Zm00001eb358370	alpha/beta-Hydrolases superfamily protein
8_148620001_148720000	8	148693866	148711149	51.9186	Zm00001d011366	Zm00001eb358380	ATP-dependent zinc metalloprotease FTSH 11 chloroplastic/mitochondrial
6_33980001_34080000	6	33981979	33991670	51.9051	Zm00001d035568	Zm00001eb265960	Probable membrane-associated kinase regulator 4
6_33980001_34080000	6	33981979	33991670	51.9051	Zm00001d035569	Zm00001eb265980	None
7_179900001_180000000	7	179904302	179965931	51.8131	Zm00001d022553	Zm00001eb331280	None
7_179900001_180000000	7	179904302	179965931	51.8131	Zm00001d022554	Zm00001eb331300	BADH-like protein
7_179900001_180000000	7	179904302	179965931	51.8131	Zm00001d022555	Zm00001eb331310	SH3 domain-containing protein 3
7_179900001_180000000	7	179904302	179965931	51.8131	Zm00001d022556	Zm00001eb146530	SH3 domain-containing protein 3
7_179900001_180000000	7	179904302	179965931	51.8131	Zm00001d022557	Zm00001eb331330	nicotianamine synthase5
7_131860001_131960000	7	131951760	131953534	51.7511	Zm00001d020773	Zm00001eb315440	FIP1
2_07120001_07220000	2	7191645	7195798	51.7027	Zm00001d002173	Zm00001eb069480	Receptor-like serine/threonine-protein kinase SD1-8
5_188740001_188840000	5	188785614	188801569	51.6821	Zm00001d017204	Zm00001eb247050	Adenine phosphoribosyltransferase 2
6_82480001_82580000	6	82503132	82564853	51.6616	Zm00001d036297	Zm00001eb271500	Zinc finger%252C C2H2 type family protein isoform 1%253B Zinc finger%252C C2H2 type family protein isoform 2
7_108680001_108780000	7	108764371	108768632	51.6175	Zm00001d020355	Zm00001eb311780	NPK1-related protein kinase 2
1_265660001_265760000	1	265735646	265741551	51.6091	Zm00001d033527	Zm00001eb053210	magnesium transporter12
1_06680001_06780000	1	6767461	6773268	51.5913	Zm00001d027499	Zm00001eb002380	Acyl-activating enzyme 11
5_212240001_212340000	5	212255529	212261799	51.5735	Zm00001d018024	Zm00001eb254390	PIN-formed protein2
9_74660001_74760000	9	74738516	74741807	51.5231	Zm00001d046238	Zm00001eb384570	Putative MATE efflux family protein
1_288600001_288700000	1	288634115	288679751	51.485	Zm00001d034293	Zm00001eb374420	UDP-glucuronate 4-epimerase 1
3_210180001_210280000	3	210183545	210250870	51.4124	Zm00001d043785	Zm00001eb156070	Uncharacterised conserved protein UCP031088 alpha/beta hydrolase
3_210180001_210280000	3	210183545	210250870	51.4124	Zm00001d043786	Zm00001eb156080	Protein PLASTID MOVEMENT IMPAIRED 2
3_210180001_210280000	3	210183545	210250870	51.4124	Zm00001d043787	Zm00001eb156100	Glutathione S-transferase GSTU6
3_210180001_210280000	3	210183545	210250870	51.4124	Zm00001d043789	Zm00001eb156130	Glutathione S-transferase GSTU6
6_105440001_105540000	6	105493914	105533396	51.399	Zm00001d036878	Zm00001eb276570	Protein WVD2-like 5
6_105440001_105540000	6	105493914	105533396	51.399	Zm00001d036879	Zm00001eb276580	Putative CBL-interacting protein kinase family protein
6_105440001_105540000	6	105493914	105533396	51.399	Zm00001d036880	Zm00001eb276590	EIN3-binding F-box protein 1
5_88380001_88480000	5	88412324	88451493	51.3004	Zm00001d015400	Zm00001eb233280	S-adenosyl-L-methionine-dependent methyltransferases superfamily protein
5_88380001_88480000	5	88412324	88451493	51.3004	Zm00001d015401	Zm00001eb233290	ALA-interacting subunit 1
8_174520001_174620000	8	174533279	174619562	51.2969	Zm00001d012440	Zm00001eb368190	Protein NETWORKED 2D
8_174520001_174620000	8	174533279	174619562	51.2969	Zm00001d012441	Zm00001eb368200	CCT motif family protein
8_174520001_174620000	8	174533279	174619562	51.2969	Zm00001d012443	Zm00001eb368220	None
8_174520001_174620000	8	174533279	174619562	51.2969	Zm00001d012444	Zm00001eb368230	None
4_230840001_230940000	4	230845362	230926352	51.2966	Zm00001d053423	Zm00001eb412530	10A19I.15
4_230840001_230940000	4	230845362	230926352	51.2966	Zm00001d053424	Zm00001eb204350	Putative leucine-rich repeat receptor-like protein kinase family protein
3_183980001_184080000	3	183993634	184020681	51.2906	Zm00001d042921	Zm00001eb148400	SLT1 protein
3_183980001_184080000	3	183993634	184020681	51.2906	Zm00001d042922	Zm00001eb148420	Probable mediator of RNA polymerase II transcription subunit 37c
3_183980001_184080000	3	183993634	184020681	51.2906	Zm00001d042924	Zm00001eb148430	None
4_138160001_138260000	4	138224301	138227900	51.2772	Zm00001d051041	Zm00001eb184300	NAD(P)-binding Rossmann-fold superfamily protein
8_120500001_120600000	8	120517583	120539452	51.2638	Zm00001d010566	Zm00001eb351630	40S ribosomal protein S23-2
8_153760001_153860000	8	153796257	153801093	51.196	Zm00001d011537	Zm00001eb359810	WUSCHEL related homeobox 9a
6_155620001_155720000	6	155629436	155714316	51.1881	Zm00001d038367	Zm00001eb289590	Palmitoyltransferase PFA4
6_155620001_155720000	6	155629436	155714316	51.1881	Zm00001d038368	Zm00001eb289600	Peptidyl-prolyl cis-trans isomerase
6_155620001_155720000	6	155629436	155714316	51.1881	Zm00001d038371	Zm00001eb289630	Putative laccase family protein
6_155620001_155720000	6	155629436	155714316	51.1881	Zm00001d038372	Zm00001eb289650	Expressed protein%3B protein
6_155620001_155720000	6	155629436	155714316	51.1881	Zm00001d038373	Zm00001eb289660	O-fucosyltransferase family protein
9_94840001_94940000	9	94884655	94898914	51.162	Zm00001d046542	Zm00001eb386580	None
8_165220001_165320000	8	165241311	165319643	51.1598	Zm00001d011959	Zm00001eb363850	Secondary cell wall glycosyltransferase family 47
8_165220001_165320000	8	165241311	165319643	51.1598	Zm00001d011963	Zm00001eb363860	ATP-dependent RNA helicase DHX8
8_165220001_165320000	8	165241311	165319643	51.1598	Zm00001d011964	Zm00001eb363870	Probable beta-14-xylosyltransferase IRX10L
8_165220001_165320000	8	165241311	165319643	51.1598	Zm00001d011965	Zm00001eb363880	Aldolase-type TIM barrel family protein
8_165220001_165320000	8	165241311	165319643	51.1598	Zm00001d011966	Zm00001eb363890	Ubiquitin carrier protein%253B Ubiquitin-conjugating enzyme E2-22 kDa
8_165220001_165320000	8	165241311	165319643	51.1598	Zm00001d011967	Zm00001eb363910	None
8_165220001_165320000	8	165241311	165319643	51.1598	Zm00001d011968	Zm00001eb363920	None
6_131640001_131740000	6	131652768	131705964	51.1399	Zm00001d037609	Zm00001eb282860	GDSL esterase/lipase
6_131640001_131740000	6	131652768	131705964	51.1399	Zm00001d037610	Zm00001eb282870	None
6_131640001_131740000	6	131652768	131705964	51.1399	Zm00001d037611	Zm00001eb282880	HXXXD-type acyl-transferase family protein
7_33780001_33880000	7	33873319	33878282	51.1139	Zm00001d019439	Zm00001eb305490	Dehydrogenase/reductase SDR family member 2
9_142800001_142900000	9	142883038	142889536	51.0658	Zm00001d047837	Zm00001eb397900	Protein DA1-related 2
9_142800001_142900000	9	142883038	142889536	51.0658	Zm00001d047838	Zm00001eb397910	Mitochondrial substrate carrier family protein
10_23180001_23280000	10	23244812	23252378	50.8643	Zm00001d023815	Zm00001eb410060	Putative lipase class 3 family protein
8_106120001_106220000	8	106134442	106135978	50.8451	Zm00001d010251	Zm00001eb349240	Guanosine nucleotide diphosphate dissociation inhibitor 2
1_60240001_60340000	1	60323273	60337453	50.7848	Zm00001d029141	Zm00001eb016750	E3 ubiquitin-protein ligase MIEL1
1_60240001_60340000	1	60323273	60337453	50.7848	Zm00001d029142	Zm00001eb016760	Nuclear pore complex protein NUP93A
7_133940001_134040000	7	133940077	134006967	50.7567	Zm00001d020823	Zm00001eb315850	basic leucine-zipper 58
7_133940001_134040000	7	133940077	134006967	50.7567	Zm00001d020825	Zm00001eb315860	Pentatricopeptide repeat-containing protein
7_133940001_134040000	7	133940077	134006967	50.7567	Zm00001d020826	Zm00001eb315870	Transcription factor bHLH76
7_133940001_134040000	7	133940077	134006967	50.7567	Zm00001d020827	Zm00001eb315880	Heat shock protein 90-5 chloroplastic
1_304260001_304360000	1	304261093	304310758	50.6754	Zm00001d034868	Zm00001eb064690	ATPase
1_304260001_304360000	1	304261093	304310758	50.6754	Zm00001d034869	#N/A	hydroxyproline-rich glycoprotein family protein
5_207660001_207760000	5	207735759	207756345	50.6065	Zm00001d017820	Zm00001eb252530	Galactan beta-14-galactosyltransferase GALS1
3_31720001_31820000	3	31720497	31725098	50.5367	Zm00001d040201	Zm00001eb126980	Protein NRT1/ PTR FAMILY 6.1
7_149540001_149640000	7	149583421	149588361	50.5325	Zm00001d021347	Zm00001eb320100	Serine/threonine-protein kinase/endoribonuclease IRE1a
10_100300001_100400000	10	100381470	100395986	50.4634	Zm00001d025027	Zm00001eb419620	E3 ubiquitin-protein ligase MBR2
2_37860001_37960000	2	37923888	37958708	50.3443	Zm00001d003250	Zm00001eb079200	F-box protein SKIP14
2_37860001_37960000	2	37923888	37958708	50.3443	Zm00001d003251	Zm00001eb079210	Restriction endonuclease type II-like superfamily protein
2_37860001_37960000	2	37923888	37958708	50.3443	Zm00001d003252	Zm00001eb079220	glucose-6-phosphate dehydrogenase1
2_73100001_73200000	2	73190029	73195513	50.3308	Zm00001d003978	Zm00001eb085520	None
4_175920001_176020000	4	176007626	176015848	50.3244	Zm00001d051988	Zm00001eb192000	PAP-specific phosphatase HAL2-like
4_175920001_176020000	4	176007626	176015848	50.3244	Zm00001d051989	Zm00001eb192010	None
4_175920001_176020000	4	176007626	176015848	50.3244	Zm00001d051990	Zm00001eb192020	Hydroxyproline-rich glycoprotein family protein
5_58480001_58580000	5	58559169	58564256	50.2855	Zm00001d014672	Zm00001eb226900	None
5_203240001_203340000	5	203245134	203338223	50.2831	Zm00001d017654	Zm00001eb251050	GPI transamidase subunit PIG-U
5_203240001_203340000	5	203245134	203338223	50.2831	Zm00001d017655	Zm00001eb068200	Phospho-2-dehydro-3-deoxyheptonate aldolase 2 chloroplastic
5_203240001_203340000	5	203245134	203338223	50.2831	Zm00001d017656	Zm00001eb251060	Uncharacterized enzyme involved in pigment biosynthesis
5_203240001_203340000	5	203245134	203338223	50.2831	Zm00001d017657	Zm00001eb251070	OSJNBb0016D16.16 protein%3B protein
5_203240001_203340000	5	203245134	203338223	50.2831	Zm00001d017658	Zm00001eb251080	None
5_203240001_203340000	5	203245134	203338223	50.2831	Zm00001d017659	Zm00001eb251090	Structural constituent of ribosome
5_203240001_203340000	5	203245134	203338223	50.2831	Zm00001d017660	Zm00001eb251100	Protein PHOTOPERIOD-INDEPENDENT EARLY FLOWERING 1
10_116420001_116520000	10	116451191	116503843	50.2764	Zm00001d025379	Zm00001eb422170	Photoperiod responsive protein
10_116420001_116520000	10	116451191	116503843	50.2764	Zm00001d025380	Zm00001eb422180	Pentatricopeptide repeat-containing protein
8_93160001_93260000	8	93239540	93240878	50.2732	Zm00001d009979	Zm00001eb347120	Annexin
1_181740001_181840000	1	181832093	181836985	50.2001	Zm00001d031194	Zm00001eb032870	BZIP transcription factor family protein expressed%3B protein
7_77280001_77380000	7	77373143	77378928	50.1195	Zm00001d019933	Zm00001eb308650	None
7_77280001_77380000	7	77373143	77378928	50.1195	Zm00001d019934	Zm00001eb308660	O-Glycosyl hydrolases family 17 protein
3_182620001_182720000	3	182651336	182678382	50.025	Zm00001d042879	Zm00001eb148060	Transcription initiation factor TFIID subunit 12b
3_182620001_182720000	3	182651336	182678382	50.025	Zm00001d042880	Zm00001eb148070	regulator of chromosome condensation1
3_182620001_182720000	3	182651336	182678382	50.025	Zm00001d042881	Zm00001eb148090	Probable UDP-arabinopyranose mutase 5
2_209140001_209240000	2	209230679	209239866	50.0129	Zm00001d006470	Zm00001eb105810	Methionine aminopeptidase
2_209140001_209240000	2	209230679	209239866	50.0129	Zm00001d006471	Zm00001eb105820	receptor-like protein kinase 4
8_160920001_161020000	8	161008642	161009348	49.9738	Zm00001d011762	Zm00001eb361980	Protein STICHEL-like 3
4_169740001_169840000	4	169777975	169784223	49.9562	Zm00001d051787	Zm00001eb190120	3-ketoacyl-CoA synthase
2_14020001_14120000	2	14081151	14103161	49.8921	Zm00001d002498	Zm00001eb072440	E3 ubiquitin-protein ligase PUB23
2_14020001_14120000	2	14081151	14103161	49.8921	Zm00001d002499	Zm00001eb072460	UDP-Glycosyltransferase superfamily protein
1_82560001_82660000	1	82567226	82574971	49.8826	Zm00001d029683	Zm00001eb021500	irregular pollen exine1
1_82560001_82660000	1	82567226	82574971	49.8826	Zm00001d029684	Zm00001eb021510	phospholipase D9
7_35840001_35940000	7	35912715	35914597	49.8369	Zm00001d019477	Zm00001eb305790	Homeobox-leucine zipper protein HDG7
2_244160001_244260000	2	244247441	244255545	49.8298	Zm00001d007961	Zm00001eb118020	None
2_244160001_244260000	2	244247441	244255545	49.8298	Zm00001d007962	Zm00001eb118010	Myb-like DNA-binding domain%252C SHAQKYF class family protein
10_80000001_80100000	10	80001971	80086028	49.8279	Zm00001d024601	Zm00001eb416210	ARM repeat superfamily protein
10_80000001_80100000	10	80001971	80086028	49.8279	Zm00001d024602	Zm00001eb416220	TMPIT-like protein
9_100720001_100820000	9	100815689	100815857	49.7888	Zm00001d046658	Zm00001eb387540	Intron maturase type II family protein
4_86580001_86680000	4	86638035	86645944	49.7462	Zm00001d050410	Zm00001eb179740	Putative NAC domain transcription factor superfamily protein
4_86580001_86680000	4	86638035	86645944	49.7462	Zm00001d050411	Zm00001eb179750	60S ribosomal protein L34-3
2_21220001_21320000	2	21294727	21315985	49.7004	Zm00001d002744	Zm00001eb074730	Dehydration-responsive element-binding protein 1C
2_171240001_171340000	2	171265876	171276579	49.601	Zm00001d005373	Zm00001eb096340	Chaperonin 60 subunit alpha 2 chloroplastic
4_07760001_07860000	4	7803883	7857210	49.5986	Zm00001d048909	Zm00001eb167380	None
4_07760001_07860000	4	7803883	7857210	49.5986	Zm00001d048910	Zm00001eb196450	None
4_07760001_07860000	4	7803883	7857210	49.5986	Zm00001d048911	Zm00001eb378420	UV-stimulated scaffold protein A homolog
4_07760001_07860000	4	7803883	7857210	49.5986	Zm00001d048913	Zm00001eb167410	Probable calcium-binding protein CML45
4_07760001_07860000	4	7803883	7857210	49.5986	Zm00001d048914	Zm00001eb167430	None
1_290300001_290400000	1	290340959	290364972	49.5139	Zm00001d034350	Zm00001eb059900	IAP-like protein 1
1_290300001_290400000	1	290340959	290364972	49.5139	Zm00001d034351	Zm00001eb059910	Putative ALA-interacting subunit 2
7_36080001_36180000	7	36171180	36178521	49.47	Zm00001d019479	Zm00001eb305810	granule-bound starch synthase1b
1_43740001_43840000	1	43825285	43833228	49.4665	Zm00001d028707	Zm00001eb013060	None
5_207740001_207840000	5	207742447	207839981	49.4655	Zm00001d017821	Zm00001eb252540	Probable L-type lectin-domain containing receptor kinase S.5
5_207740001_207840000	5	207742447	207839981	49.4655	Zm00001d017822	Zm00001eb252560	None
5_207740001_207840000	5	207742447	207839981	49.4655	Zm00001d017823	Zm00001eb252570	Thioredoxin reductase
5_207740001_207840000	5	207742447	207839981	49.4655	Zm00001d017825	Zm00001eb252580	AT-hook motif nuclear-localized protein 29
5_86320001_86420000	5	86323208	86329215	49.4455	Zm00001d015364	Zm00001eb233000	Cysteine-type peptidase
2_144120001_144220000	2	144210732	144212300	49.3209	Zm00001d004846	Zm00001eb091940	exocyst subunit exo70 family protein C1
5_21840001_21940000	5	21841281	21907428	49.2806	Zm00001d013829	Zm00001eb220020	embryo defective 2016
5_21840001_21940000	5	21841281	21907428	49.2806	Zm00001d013830	Zm00001eb220030	cytochrome P450 family 76 subfamily C polypeptide 7
5_21840001_21940000	5	21841281	21907428	49.2806	Zm00001d013831	Zm00001eb220040	Aspartokinase
5_21840001_21940000	5	21841281	21907428	49.2806	Zm00001d013832	Zm00001eb348820	None
5_21840001_21940000	5	21841281	21907428	49.2806	Zm00001d013834	Zm00001eb220050	AAA-ATPase
5_213460001_213560000	5	213495294	213524415	49.2596	Zm00001d018060	Zm00001eb254950	Exocyst complex component SEC6
5_213460001_213560000	5	213495294	213524415	49.2596	Zm00001d018061	Zm00001eb254940	Shikimate kinase
3_114780001_114880000	3	114786113	114800145	49.1601	Zm00001d041377	Zm00001eb135200	None
3_114780001_114880000	3	114786113	114800145	49.1601	Zm00001d041378	Zm00001eb135220	Histone acetyltransferase HAC2
2_233220001_233320000	2	233244591	233251989	49.1449	Zm00001d007496	Zm00001eb114200	Lymphoid organ expressed yellow head virus receptor protein
9_117060001_117160000	9	117064162	117155482	49.1403	Zm00001d047064	Zm00001eb390690	Peroxidase 44
9_117060001_117160000	9	117064162	117155482	49.1403	Zm00001d047065	Zm00001eb028000	None
9_117060001_117160000	9	117064162	117155482	49.1403	Zm00001d047066	Zm00001eb390710	Peroxidase 44
9_117060001_117160000	9	117064162	117155482	49.1403	Zm00001d047067	Zm00001eb390720	chloroplast chaperonin 10
9_117060001_117160000	9	117064162	117155482	49.1403	Zm00001d047068	Zm00001eb390740	Putative RING zinc finger domain superfamily protein
9_95920001_96020000	9	95963000	95973277	49.1224	Zm00001d046560	Zm00001eb386740	ATPase 8 plasma membrane-type
9_95920001_96020000	9	95963000	95973277	49.1224	Zm00001d046561	Zm00001eb386750	Protein kinase superfamily protein
5_66040001_66140000	5	66136007	66138371	49.1203	Zm00001d014864	Zm00001eb228680	TRF-like 10
6_153340001_153440000	6	153407170	153439872	49.116	Zm00001d038287	Zm00001eb288880	None
6_153340001_153440000	6	153407170	153439872	49.116	Zm00001d038288	Zm00001eb288890	Putative MYB DNA-binding domain superfamily protein
3_171740001_171840000	3	171817154	171825664	49.1003	Zm00001d042560	Zm00001eb145150	LOB domain-containing protein 6
5_07420001_07520000	5	7487597	7519651	49.0954	Zm00001d013267	Zm00001eb214860	Serine/threonine-protein kinase TOUSLED
5_07420001_07520000	5	7487597	7519651	49.0954	Zm00001d013268	Zm00001eb214870	Glycosyl hydrolase family protein
5_07420001_07520000	5	7487597	7519651	49.0954	Zm00001d013269	Zm00001eb214880	beta-glucanase3
9_154440001_154540000	9	154449856	154501984	49.0865	Zm00001d048314	Zm00001eb402260	Protein kinase 2B chloroplastic
9_154440001_154540000	9	154449856	154501984	49.0865	Zm00001d048315	Zm00001eb402270	3-dehydroquinate synthase
9_154440001_154540000	9	154449856	154501984	49.0865	Zm00001d048316	Zm00001eb402290	None
9_154440001_154540000	9	154449856	154501984	49.0865	Zm00001d048317	Zm00001eb402300	None
9_154440001_154540000	9	154449856	154501984	49.0865	Zm00001d048318	Zm00001eb402310	Protoheme IX farnesyltransferase
9_154440001_154540000	9	154449856	154501984	49.0865	Zm00001d048319	Zm00001eb402330	Probable mannan synthase 7
9_154440001_154540000	9	154449856	154501984	49.0865	Zm00001d048320	Zm00001eb402340	Pentatricopeptide repeat-containing protein mitochondrial
9_154440001_154540000	9	154449856	154501984	49.0865	Zm00001d048321	Zm00001eb402360	None
9_154440001_154540000	9	154449856	154501984	49.0865	Zm00001d048322	Zm00001eb402370	Pectinesterase 31
9_154440001_154540000	9	154449856	154501984	49.0865	Zm00001d048323	Zm00001eb402380	O-fucosyltransferase family protein
9_154440001_154540000	9	154449856	154501984	49.0865	Zm00001d048324	Zm00001eb402390	Ribulose-phosphate 3-epimerase
9_154440001_154540000	9	154449856	154501984	49.0865	Zm00001d048325	Zm00001eb402400	Ribosomal protein L32 containing protein isoform 1%253B Ribosomal protein L32 containing protein isoform 2
1_62500001_62600000	1	62502286	62515920	49.0716	Zm00001d029212	Zm00001eb017310	Rho GTPase activator
1_62500001_62600000	1	62502286	62515920	49.0716	Zm00001d029214	Zm00001eb017320	TRAF type zinc finger domain containing 1
2_202460001_202560000	2	202497897	202502075	49.0295	Zm00001d006235	Zm00001eb103720	Proteasome subunit alpha type
1_166660001_166760000	1	166742016	166757190	48.9931	Zm00001d030907	Zm00001eb030510	B3 domain-containing protein
1_166660001_166760000	1	166742016	166757190	48.9931	Zm00001d030909	Zm00001eb030520	None
5_21920001_22020000	5	21955790	21979894	48.9491	Zm00001d013836	Zm00001eb220060	Protein kinase superfamily protein
6_162220001_162320000	6	162268665	162288877	48.915	Zm00001d038667	Zm00001eb292490	Protein BREAST CANCER SUSCEPTIBILITY 1 homolog
6_162220001_162320000	6	162268665	162288877	48.915	Zm00001d038668	Zm00001eb292510	S-adenosyl-L-methionine-dependent methyltransferases superfamily protein
6_162220001_162320000	6	162268665	162288877	48.915	Zm00001d038671	Zm00001eb292520	Topoisomerase II-associated protein PAT1
7_81480001_81580000	7	81480885	81525089	48.8027	Zm00001d019976	Zm00001eb308980	phosphoglucosamine mutase family protein
7_81480001_81580000	7	81480885	81525089	48.8027	Zm00001d019977	Zm00001eb316950	Retrovirus-related Pol polyprotein LINE-1
7_81480001_81580000	7	81480885	81525089	48.8027	Zm00001d019978	Zm00001eb308990	Sodium/hydrogen exchanger
6_90060001_90160000	6	90060318	90061904	48.7287	Zm00001d036481	Zm00001eb272930	NEDD8-conjugating enzyme Ubc12
6_09820001_09920000	6	9890620	9910925	48.6854	Zm00001d035204	Zm00001eb320630	None
6_09820001_09920000	6	9890620	9910925	48.6854	Zm00001d035205	Zm00001eb261860	Probable protein S-acyltransferase 7
6_09820001_09920000	6	9890620	9910925	48.6854	Zm00001d035206	Zm00001eb261870	ATP binding protein
6_09820001_09920000	6	9890620	9910925	48.6854	Zm00001d035207	Zm00001eb261880	uncharacterized protein [Source:UniProtKB/TrEMBL%3BAcc:B4FY94]
6_09820001_09920000	6	9890620	9910925	48.6854	Zm00001d035208	Zm00001eb261890	BTB/POZ domain-containing protein
4_181480001_181580000	4	181529882	181568504	48.617	Zm00001d052162	Zm00001eb193640	None
4_181480001_181580000	4	181529882	181568504	48.617	Zm00001d052163	Zm00001eb193650	Protein DCL chloroplastic
4_181480001_181580000	4	181529882	181568504	48.617	Zm00001d052165	Zm00001eb193660	nitrite reductase2
4_181480001_181580000	4	181529882	181568504	48.617	Zm00001d052167	Zm00001eb193670	Putative AP2/EREBP transcription factor superfamily protein
4_181480001_181580000	4	181529882	181568504	48.617	Zm00001d052168	Zm00001eb193680	Galactoside 2-alpha-L-fucosyltransferase
1_14600001_14700000	1	14603981	14698373	48.528	Zm00001d027826	Zm00001eb005220	Serine/threonine-protein phosphatase PP2A-4 catalytic subunit
1_14600001_14700000	1	14603981	14698373	48.528	Zm00001d027827	Zm00001eb005230	Kelch motif family protein
1_14600001_14700000	1	14603981	14698373	48.528	Zm00001d027831	Zm00001eb005240	Major facilitator superfamily protein
1_14600001_14700000	1	14603981	14698373	48.528	Zm00001d027832	Zm00001eb005250	Embryonic protein DC-8
1_14600001_14700000	1	14603981	14698373	48.528	Zm00001d027833	Zm00001eb005260	DUF1997 family protein
1_14600001_14700000	1	14603981	14698373	48.528	Zm00001d027834	Zm00001eb005270	None
1_14600001_14700000	1	14603981	14698373	48.528	Zm00001d027835	Zm00001eb005280	Pentatricopeptide repeat-containing protein
6_166360001_166460000	6	166379311	166427989	48.4265	Zm00001d038885	Zm00001eb294640	Programmed cell death protein 5
6_166360001_166460000	6	166379311	166427989	48.4265	Zm00001d038886	Zm00001eb294650	None
6_166360001_166460000	6	166379311	166427989	48.4265	Zm00001d038887	Zm00001eb294660	Plant-specific TFIIB-related protein 2
6_82520001_82620000	6	82556337	82564853	48.3912	Zm00001d036298	Zm00001eb271520	Putative AP2/EREBP transcription factor superfamily protein
3_133520001_133620000	3	133565391	133567579	48.3742	Zm00001d041692	Zm00001eb137610	Acyl-CoA-binding domain-containing protein 4
9_71960001_72060000	9	71960172	71961998	48.3307	Zm00001d046207	Zm00001eb384100	Cytochrome P450 711A1
3_06120001_06220000	3	6124553	6144656	48.1918	Zm00001d039507	Zm00001eb291590	Cysteine-rich receptor-like protein kinase 26
3_06120001_06220000	3	6124553	6144656	48.1918	Zm00001d039510	Zm00001eb121390	IQ-domain 25
6_35660001_35760000	6	35737228	35738733	48.1152	Zm00001d035593	Zm00001eb266250	Phosphatidylinositol N-acetyglucosaminlytransferase subunit P-related
3_129620001_129720000	3	129670451	129687537	48.1149	Zm00001d041611	Zm00001eb137050	None
3_129620001_129720000	3	129670451	129687537	48.1149	Zm00001d041612	Zm00001eb137060	Late embryogenesis abundant protein (LEA) family protein
4_27960001_28060000	4	28013434	28029708	48.0652	Zm00001d049369	Zm00001eb171080	B3 domain-containing protein
4_27960001_28060000	4	28013434	28029708	48.0652	Zm00001d049370	Zm00001eb171090	VIN3-like protein 2
4_51580001_51680000	4	51611874	51613087	48.0485	Zm00001d049905	Zm00001eb175760	ABC transporter F family member 1
4_149500001_149600000	4	149500151	149507531	48.0455	Zm00001d051235	Zm00001eb185660	None
6_36100001_36200000	6	36100401	36172344	47.9531	Zm00001d035601	Zm00001eb266330	UDP-galactose/UDP-glucose transporter 5
6_36100001_36200000	6	36100401	36172344	47.9531	Zm00001d035603	Zm00001eb266340	UPA23
9_152680001_152780000	9	152680123	152690087	47.916	Zm00001d048223	Zm00001eb401400	Ras-related protein RABA6a
9_152680001_152780000	9	152680123	152690087	47.916	Zm00001d048224	Zm00001eb401410	VQ motif-containing protein 9
9_152680001_152780000	9	152680123	152690087	47.916	Zm00001d048225	Zm00001eb401420	Myosin heavy chain-related protein
1_64040001_64140000	1	64040575	64046940	47.9029	Zm00001d029263	Zm00001eb017830	Chaperonin
7_25460001_25560000	7	25498791	25503886	47.8309	Zm00001d019282	Zm00001eb304280	Pectin lyase-like superfamily protein
7_25460001_25560000	7	25498791	25503886	47.8309	Zm00001d019283	Zm00001eb304290	Calreticulin
4_32560001_32660000	4	32585897	32651486	47.8225	Zm00001d049500	Zm00001eb172130	40S ribosomal protein S3-1
4_32560001_32660000	4	32585897	32651486	47.8225	Zm00001d049501	Zm00001eb172140	N-acetyltransferase
4_32560001_32660000	4	32585897	32651486	47.8225	Zm00001d049502	Zm00001eb172160	maternal effect embryo arrest 60
4_32560001_32660000	4	32585897	32651486	47.8225	Zm00001d049503	Zm00001eb172170	None
3_202560001_202660000	3	202650238	202656358	47.7904	Zm00001d043519	Zm00001eb153730	Peptidase M28 family protein
3_186300001_186400000	3	186333816	186344957	47.7781	Zm00001d043009	Zm00001eb149110	Thioredoxin family protein
5_198500001_198600000	5	198526520	198594755	47.7054	Zm00001d017518	Zm00001eb249870	Pentatricopeptide repeat-containing protein
5_198500001_198600000	5	198526520	198594755	47.7054	Zm00001d017519	Zm00001eb055070	None
5_198500001_198600000	5	198526520	198594755	47.7054	Zm00001d017520	Zm00001eb207280	L-Aspartase-like family protein
5_198500001_198600000	5	198526520	198594755	47.7054	Zm00001d017521	Zm00001eb316750	O-fucosyltransferase family protein
5_198500001_198600000	5	198526520	198594755	47.7054	Zm00001d017522	Zm00001eb249900	Tripeptidyl-peptidase 2
3_163900001_164000000	3	163963210	163984274	47.7005	Zm00001d042381	Zm00001eb143560	EPIDERMAL PATTERNING FACTOR-like protein 9
3_163900001_164000000	3	163963210	163984274	47.7005	Zm00001d042382	Zm00001eb143580	Metal-dependent protein hydrolase
9_94580001_94680000	9	94659806	94667642	47.6986	Zm00001d046537	Zm00001eb386540	ABC transporter G family member 26
9_94580001_94680000	9	94659806	94667642	47.6986	Zm00001d046538	Zm00001eb386550	Sec14p-like phosphatidylinositol transfer family protein
4_188760001_188860000	4	188821253	188830868	47.6364	Zm00001d052384	Zm00001eb195690	Glutathione S-transferase U10
4_188760001_188860000	4	188821253	188830868	47.6364	Zm00001d052385	Zm00001eb195700	Putative RNA-binding zinc finger family protein
9_154760001_154860000	9	154761299	154856540	47.633	Zm00001d048341	Zm00001eb402510	Protein kinase superfamily protein
9_154760001_154860000	9	154761299	154856540	47.633	Zm00001d048342	Zm00001eb402520	Probable serine/threonine-protein kinase Cx32 chloroplastic
9_154760001_154860000	9	154761299	154856540	47.633	Zm00001d048343	Zm00001eb402540	Ubiquitin domain-containing protein DSK2b
9_154760001_154860000	9	154761299	154856540	47.633	Zm00001d048344	Zm00001eb402550	Expansin-like A2
9_154760001_154860000	9	154761299	154856540	47.633	Zm00001d048345	Zm00001eb402560	Probable serine/threonine-protein kinase
9_154760001_154860000	9	154761299	154856540	47.633	Zm00001d048346	Zm00001eb402570	acidic ribosomal protein P40
9_154760001_154860000	9	154761299	154856540	47.633	Zm00001d048347	Zm00001eb402580	Putative NAC domain transcription factor superfamily protein
9_154760001_154860000	9	154761299	154856540	47.633	Zm00001d048348	Zm00001eb402590	transcription activator-related
9_154760001_154860000	9	154761299	154856540	47.633	Zm00001d048349	Zm00001eb402600	None
9_154760001_154860000	9	154761299	154856540	47.633	Zm00001d048352	Zm00001eb402620	IQ-domain 20
9_70720001_70820000	9	70765270	70767081	47.6229	Zm00001d046188	Zm00001eb383930	AT5g56980/MHM17_10
6_135200001_135300000	6	135226600	135243342	47.5055	Zm00001d037721	Zm00001eb283830	UDP-glycosyltransferase 72B1
6_135200001_135300000	6	135226600	135243342	47.5055	Zm00001d037722	Zm00001eb283840	None
6_135200001_135300000	6	135226600	135243342	47.5055	Zm00001d037723	Zm00001eb285250	Calcium-dependent lipid-binding (CaLB domain) family protein
6_135200001_135300000	6	135226600	135243342	47.5055	Zm00001d037724	Zm00001eb283860	Gibberellin 2-beta-dioxygenase
6_75620001_75720000	6	75659090	75716968	47.4747	Zm00001d036169	#N/A	None
6_75620001_75720000	6	75659090	75716968	47.4747	Zm00001d036170	Zm00001eb009100	Protein VAC14 homolog
6_75620001_75720000	6	75659090	75716968	47.4747	Zm00001d036171	Zm00001eb162720	None
6_75620001_75720000	6	75659090	75716968	47.4747	Zm00001d036173	Zm00001eb374350	None
6_75620001_75720000	6	75659090	75716968	47.4747	Zm00001d036175	Zm00001eb270630	GDSL esterase/lipase APG
6_75620001_75720000	6	75659090	75716968	47.4747	Zm00001d036176	Zm00001eb270640	None
2_157520001_157620000	2	157613628	157617961	47.4731	Zm00001d005080	Zm00001eb094160	multidrug and toxic compound extrusion5
2_157520001_157620000	2	157613628	157617961	47.4731	Zm00001d005081	Zm00001eb094170	None
1_02820001_02920000	1	2820142	2896737	47.4195	Zm00001d027321	Zm00001eb000740	None
1_02820001_02920000	1	2820142	2896737	47.4195	Zm00001d027322	Zm00001eb000760	Protein WEAK CHLOROPLAST MOVEMENT UNDER BLUE LIGHT 1
1_301560001_301660000	1	301648918	301659874	47.4032	Zm00001d034763	Zm00001eb063740	Harpin-induced protein
1_301560001_301660000	1	301648918	301659874	47.4032	Zm00001d034764	Zm00001eb063750	Lysine--tRNA ligase chloroplastic/mitochondrial
3_146480001_146580000	3	146543032	146547940	47.3566	Zm00001d041981	Zm00001eb139970	Dehydration-responsive element-binding protein 1B
3_146480001_146580000	3	146543032	146547940	47.3566	Zm00001d041982	Zm00001eb139980	isopentenyl transferase1
2_210820001_210920000	2	210852660	210918095	47.3158	Zm00001d006551	Zm00001eb106490	None
2_210820001_210920000	2	210852660	210918095	47.3158	Zm00001d006552	Zm00001eb106500	hAT dimerisation domain-containing protein
2_210820001_210920000	2	210852660	210918095	47.3158	Zm00001d006553	Zm00001eb106510	BTB/POZ domain-containing protein
2_210820001_210920000	2	210852660	210918095	47.3158	Zm00001d006554	Zm00001eb346500	Membrane-associated protein VIPP1 chloroplastic
2_210820001_210920000	2	210852660	210918095	47.3158	Zm00001d006555	Zm00001eb106530	60S ribosomal protein L38
2_210820001_210920000	2	210852660	210918095	47.3158	Zm00001d006556	Zm00001eb106540	None
9_130840001_130940000	9	130857075	130906429	47.294	Zm00001d047458	Zm00001eb394490	None
9_130840001_130940000	9	130857075	130906429	47.294	Zm00001d047460	Zm00001eb394500	Haloacid dehalogenase-like hydrolase (HAD) superfamily protein
9_130840001_130940000	9	130857075	130906429	47.294	Zm00001d047461	Zm00001eb394510	Mitochondria fission 1 protein
9_130840001_130940000	9	130857075	130906429	47.294	Zm00001d047462	Zm00001eb394520	50S ribosomal protein L6 chloroplastic
9_130840001_130940000	9	130857075	130906429	47.294	Zm00001d047463	Zm00001eb394530	NAD(P)-binding Rossmann-fold superfamily protein
4_62600001_62700000	4	62672527	62672830	47.2697	Zm00001d050054	Zm00001eb176930	Nucleic acid-binding OB-fold-like protein
4_159880001_159980000	4	159910258	159944268	47.2636	Zm00001d051472	Zm00001eb187380	Heavy metal transport/detoxification superfamily protein
4_159880001_159980000	4	159910258	159944268	47.2636	Zm00001d051473	Zm00001eb187390	Cytosolic sulfotransferase 17
4_159880001_159980000	4	159910258	159944268	47.2636	Zm00001d051474	Zm00001eb187400	None
4_159880001_159980000	4	159910258	159944268	47.2636	Zm00001d051475	Zm00001eb187410	OSJNBa0088A01.13 protein%3B protein
4_130140001_130240000	4	130215498	130237460	47.2575	Zm00001d050910	Zm00001eb183320	LAG1 longevity assurance homolog 3
4_130140001_130240000	4	130215498	130237460	47.2575	Zm00001d050911	Zm00001eb410700	None
7_148020001_148120000	7	148061257	148075308	47.2167	Zm00001d021290	Zm00001eb319580	Protein SHI RELATED SEQUENCE 1
7_148020001_148120000	7	148061257	148075308	47.2167	Zm00001d021291	Zm00001eb319590	Two-component response regulator-like APRR9
2_10480001_10580000	2	10492431	10578566	47.1165	Zm00001d002332	Zm00001eb070900	NAD(P)-binding Rossmann-fold superfamily protein
2_10480001_10580000	2	10492431	10578566	47.1165	Zm00001d002333	Zm00001eb070910	Potassium transporter 10
2_10480001_10580000	2	10492431	10578566	47.1165	Zm00001d002334	Zm00001eb070920	AICARFT/IMPCHase bienzyme family protein
2_10480001_10580000	2	10492431	10578566	47.1165	Zm00001d002336	Zm00001eb070930	Exosome complex component RRP45B
3_202240001_202340000	3	202318773	202339995	47.0935	Zm00001d043506	Zm00001eb153580	ATP-dependent protease La (LON) domain protein
3_202240001_202340000	3	202318773	202339995	47.0935	Zm00001d043508	Zm00001eb153590	Tryptophan--tRNA ligase chloroplastic/mitochondrial
3_202240001_202340000	3	202318773	202339995	47.0935	Zm00001d043509	Zm00001eb153600	Pectinesterase
3_202240001_202340000	3	202318773	202339995	47.0935	Zm00001d043510	Zm00001eb153610	IQ-domain 25
4_93860001_93960000	4	93952103	93953105	47.0691	Zm00001d050500	Zm00001eb180390	None
8_113900001_114000000	8	113990987	113993800	47.0661	Zm00001d010418	Zm00001eb350450	None
6_151860001_151960000	6	151876367	151958666	47.0597	Zm00001d038221	Zm00001eb288360	NAC domain containing protein 32
6_151860001_151960000	6	151876367	151958666	47.0597	Zm00001d038222	Zm00001eb288370	Probable magnesium transporter NIPA4
6_151860001_151960000	6	151876367	151958666	47.0597	Zm00001d038223	Zm00001eb288380	Bzip transcription factor-like%3B protein
8_154380001_154480000	8	154400754	154479100	47.0354	Zm00001d011559	Zm00001eb359970	empty pericarp16
8_154380001_154480000	8	154400754	154479100	47.0354	Zm00001d011560	Zm00001eb359990	Homeobox-DDT domain protein RLT1
1_68940001_69040000	1	69015471	69035025	47.0268	Zm00001d029402	Zm00001eb019090	conserved peptide upstream open reading frame 37
1_68940001_69040000	1	69015471	69035025	47.0268	Zm00001d029403	Zm00001eb220650	None
1_68940001_69040000	1	69015471	69035025	47.0268	Zm00001d029404	#N/A	None
2_203100001_203200000	2	203193549	203195928	47.0019	Zm00001d006263	Zm00001eb104030	Spermidine hydroxycinnamoyl transferase
2_16660001_16760000	2	16717939	16722512	47	Zm00001d002611	Zm00001eb073490	Copper chaperone for superoxide dismutase
8_117960001_118060000	8	118002494	118007021	46.9219	Zm00001d010495	Zm00001eb351060	Vesicle-associated protein 2-2
2_219380001_219480000	2	219452461	219460269	46.885	Zm00001d006922	Zm00001eb109820	myb domain protein 88
2_219380001_219480000	2	219452461	219460269	46.885	Zm00001d006924	Zm00001eb109830	40S ribosomal protein S9%253B Ribosomal protein S9
2_203700001_203800000	2	203788717	203790446	46.8544	Zm00001d006291	Zm00001eb104250	None
5_60760001_60860000	5	60844229	60857872	46.8441	Zm00001d014726	Zm00001eb227400	Mitogen-activated protein kinase 17
5_60760001_60860000	5	60844229	60857872	46.8441	Zm00001d014727	Zm00001eb227410	Carboxylesterase-like protein
5_60760001_60860000	5	60844229	60857872	46.8441	Zm00001d014728	Zm00001eb227420	Type 2 DNA topoisomerase 6 subunit B-like
2_207200001_207300000	2	207275699	207293058	46.8045	Zm00001d006415	Zm00001eb105340	Protein VASCULAR ASSOCIATED DEATH 1 chloroplastic
2_207200001_207300000	2	207275699	207293058	46.8045	Zm00001d006416	Zm00001eb105350	None
2_207200001_207300000	2	207275699	207293058	46.8045	Zm00001d006417	Zm00001eb105360	RING/U-box superfamily protein
10_124240001_124340000	10	124263603	124267072	46.7275	Zm00001d025622	Zm00001eb424340	DUF593-containing protein 2
10_124240001_124340000	10	124263603	124267072	46.7275	Zm00001d025623	Zm00001eb424350	Vacuolar iron transporter 1
6_30760001_30860000	6	30808080	30811467	46.7224	Zm00001d035519	Zm00001eb265650	uncharacterized protein [Source:UniProtKB/TrEMBL%3BAcc:B4FBB3]
3_234300001_234400000	3	234338237	234386410	46.6948	Zm00001d044663	Zm00001eb163690	Exostosin family protein
3_234300001_234400000	3	234338237	234386410	46.6948	Zm00001d044664	Zm00001eb163700	40S ribosomal protein S16-3
1_04720001_04820000	1	4720237	4736870	46.6323	Zm00001d027411	Zm00001eb001560	Peroxidase 64
1_04720001_04820000	1	4720237	4736870	46.6323	Zm00001d027412	Zm00001eb001570	dicer-like 101
2_18220001_18320000	2	18308252	18319990	46.6252	Zm00001d002654	Zm00001eb073830	naked endosperm1
8_165800001_165900000	8	165876121	165886256	46.6246	Zm00001d011983	Zm00001eb364090	GYF domain-containing protein
8_165800001_165900000	8	165876121	165886256	46.6246	Zm00001d011984	Zm00001eb364100	Beclin-1-like protein
7_130440001_130540000	7	130460654	130482969	46.6132	Zm00001d020731	Zm00001eb315050	None
7_130440001_130540000	7	130460654	130482969	46.6132	Zm00001d020732	Zm00001eb315060	Probable carboxylesterase 2
10_125500001_125600000	10	125571825	125574028	46.5239	Zm00001d025668	Zm00001eb424700	hapless 8
5_220040001_220140000	5	220040088	220045280	46.5236	Zm00001d018404	Zm00001eb258100	Heparanase-like protein 3
5_220040001_220140000	5	220040088	220045280	46.5236	Zm00001d018405	Zm00001eb258110	S-adenosyl-L-methionine-dependent methyltransferases superfamily protein
5_22860001_22960000	5	22861901	22865159	46.4836	Zm00001d013858	Zm00001eb220340	Probable receptor-like protein kinase
3_184520001_184620000	3	184525122	184614156	46.4734	Zm00001d042936	Zm00001eb148600	None
3_184520001_184620000	3	184525122	184614156	46.4734	Zm00001d042938	Zm00001eb148610	Serine/threonine-protein kinase AFC1
3_184520001_184620000	3	184525122	184614156	46.4734	Zm00001d042939	Zm00001eb148620	Metal tolerance protein 11
3_184520001_184620000	3	184525122	184614156	46.4734	Zm00001d042940	Zm00001eb148630	plant-specific domain TIGR01589 family protein expressed
3_184520001_184620000	3	184525122	184614156	46.4734	Zm00001d042941	Zm00001eb060200	RuvB-like protein 1
3_184520001_184620000	3	184525122	184614156	46.4734	Zm00001d042943	Zm00001eb148640	UDP-glucuronic acid decarboxylase 1
4_153220001_153320000	4	153286085	153292715	46.3997	Zm00001d051314	Zm00001eb186190	Probable receptor-like protein kinase
1_35320001_35420000	1	35369620	35375455	46.3694	Zm00001d028452	Zm00001eb011270	Glyoxal oxidase
1_82740001_82840000	1	82829202	82831132	46.3391	Zm00001d029688	Zm00001eb021550	cytochrome P450 family 704 subfamily A polypeptide 2
9_22000001_22100000	9	22059318	22068986	46.2961	Zm00001d045434	Zm00001eb377900	SNARE-interacting protein KEULE
2_206180001_206280000	2	206183664	206269806	46.2537	Zm00001d006382	Zm00001eb105070	DNA mismatch repair protein MSH4
1_190260001_190360000	1	190266816	190320490	46.2312	Zm00001d031444	Zm00001eb034970	IRK-interacting protein
1_190260001_190360000	1	190266816	190320490	46.2312	Zm00001d031445	Zm00001eb034980	ETHYLENE INSENSITIVE 3-like 3 protein
1_190260001_190360000	1	190266816	190320490	46.2312	Zm00001d031447	Zm00001eb034990	ABC transporter C family member 10
1_190260001_190360000	1	190266816	190320490	46.2312	Zm00001d031449	Zm00001eb035010	Lipoxygenase 2 chloroplastic
3_184380001_184480000	3	184467514	184479908	46.2138	Zm00001d042932	Zm00001eb148550	Protein UPSTREAM OF FLC
3_184380001_184480000	3	184467514	184479908	46.2138	Zm00001d042933	Zm00001eb148570	Zinc finger protein ZAT11
4_84200001_84300000	4	84246741	84248480	46.2101	Zm00001d050368	Zm00001eb179440	HMG-Y-related protein A
2_205020001_205120000	2	205020074	205088089	46.2013	Zm00001d006341	Zm00001eb104720	Molybdenum cofactor sulfurase family protein
2_205020001_205120000	2	205020074	205088089	46.2013	Zm00001d006342	Zm00001eb104730	Mo-molybdopterin cofactor sulfurase
2_205020001_205120000	2	205020074	205088089	46.2013	Zm00001d006343	Zm00001eb104740	Carbohydrate-binding X8 domain superfamily protein
2_205020001_205120000	2	205020074	205088089	46.2013	Zm00001d006344	Zm00001eb104750	Protein SUPPRESSOR OF FRI 4
8_146500001_146600000	8	146513926	146596477	46.1223	Zm00001d011315	Zm00001eb357950	ABC transporter G family member 40
8_146500001_146600000	8	146513926	146596477	46.1223	Zm00001d011316	Zm00001eb220150	None
8_146500001_146600000	8	146513926	146596477	46.1223	Zm00001d011319	Zm00001eb357960	ABC transporter G family member 40
8_64740001_64840000	8	64821877	64826608	46.1005	Zm00001d009447	Zm00001eb342670	ABC transporter B family member 9
7_09900001_10000000	7	9984916	9995591	46.094	Zm00001d018940	Zm00001eb301260	early light inducible protein2
7_09900001_10000000	7	9984916	9995591	46.094	Zm00001d018941	Zm00001eb301280	Heat stress transcription factor A-6b
5_48400001_48500000	5	48419015	48445047	46.0554	Zm00001d014462	Zm00001eb225190	40S ribosomal protein S14
5_48400001_48500000	5	48419015	48445047	46.0554	Zm00001d014463	Zm00001eb225200	early nodulin-like protein 9
6_161520001_161620000	6	161549679	161553489	46.0136	Zm00001d038642	Zm00001eb292230	Protein SULFUR DEFICIENCY-INDUCED 1
6_161520001_161620000	6	161549679	161553489	46.0136	Zm00001d038643	Zm00001eb292240	Actin cross-linking protein
1_177060001_177160000	1	177158440	177159252	45.9599	Zm00001d031098	Zm00001eb032030	IQ-domain 5
2_146320001_146420000	2	146379450	146388110	45.958	Zm00001d004882	Zm00001eb092300	Transcription repressor OFP13
8_114840001_114940000	8	114840443	114841812	45.9543	Zm00001d010431	Zm00001eb350560	Elongation factor 1-beta
1_238100001_238200000	1	238161279	238196172	45.9475	Zm00001d032787	Zm00001eb046560	Phloem-specific lectin
1_238100001_238200000	1	238161279	238196172	45.9475	Zm00001d032788	Zm00001eb046570	GDSL esterase/lipase LTL1
1_238100001_238200000	1	238161279	238196172	45.9475	Zm00001d032789	Zm00001eb046580	chaperonin2
1_226240001_226340000	1	226290485	226334701	45.9354	Zm00001d032433	Zm00001eb043370	None
1_226240001_226340000	1	226290485	226334701	45.9354	Zm00001d032434	Zm00001eb043380	Mitochondrial import inner membrane translocase subunit TIM23-3
1_226240001_226340000	1	226290485	226334701	45.9354	Zm00001d032435	Zm00001eb043390	Major facilitator superfamily protein
1_222840001_222940000	1	222840194	222841096	45.9348	Zm00001d032334	Zm00001eb042570	Probable phospholipid-transporting ATPase 8
1_269440001_269540000	1	269522365	269526397	45.9073	Zm00001d033645	Zm00001eb054190	Phosphatidylinositol 4-phosphate 5-kinase 8
2_31540001_31640000	2	31604541	31606264	45.8516	Zm00001d003084	Zm00001eb077870	OSJNBa0043L24.15 protein%3B protein
5_63900001_64000000	5	63967725	63975377	45.8277	Zm00001d014811	Zm00001eb228290	DNL zinc finger family protein
5_63900001_64000000	5	63967725	63975377	45.8277	Zm00001d014812	Zm00001eb228300	RNA-binding (RRM/RBD/RNP motifs) family protein
8_121460001_121560000	8	121510402	121534307	45.8182	Zm00001d010599	Zm00001eb351910	Probable methyltransferase PMT23
8_121460001_121560000	8	121510402	121534307	45.8182	Zm00001d010601	Zm00001eb351920	Cation/H(+) antiporter 24
8_121460001_121560000	8	121510402	121534307	45.8182	Zm00001d010602	Zm00001eb351930	Protein binding protein
3_212340001_212440000	3	212349605	212439659	45.7972	Zm00001d043860	Zm00001eb156740	evolutionarily conserved C-terminal region 8
3_212340001_212440000	3	212349605	212439659	45.7972	Zm00001d043861	Zm00001eb156750	THO complex subunit 2
5_211840001_211940000	5	211873932	211939036	45.7953	Zm00001d018006	Zm00001eb254280	Serine/threonine-protein kinase WNK (With No Lysine)-related
5_211840001_211940000	5	211873932	211939036	45.7953	Zm00001d018009	Zm00001eb254290	P-loop containing nucleoside triphosphate hydrolases superfamily protein
1_165700001_165800000	1	165739390	165746213	45.7659	Zm00001d030888	Zm00001eb030390	Probable disease resistance protein
9_76180001_76280000	9	76267661	76272609	45.7288	Zm00001d046246	Zm00001eb384320	Putative NAC domain transcription factor superfamily protein
8_135760001_135860000	8	135760303	135764383	45.6792	Zm00001d010982	Zm00001eb355170	Tetraspanin-3
6_02660001_02760000	6	2750416	2753091	45.6556	Zm00001d035038	Zm00001eb260710	Fructokinase-like 1 chloroplastic
5_213360001_213460000	5	213447050	213455650	45.5545	Zm00001d018058	Zm00001eb254920	Glutaredoxin family protein
5_213360001_213460000	5	213447050	213455650	45.5545	Zm00001d018059	Zm00001eb254930	L-type lectin-domain containing receptor kinase IX.1
6_109760001_109860000	6	109814867	109843979	45.5469	Zm00001d037034	Zm00001eb277940	PHD finger protein-related
6_109760001_109860000	6	109814867	109843979	45.5469	Zm00001d037035	Zm00001eb277950	Cyclic nucleotide-gated ion channel 1
6_109760001_109860000	6	109814867	109843979	45.5469	Zm00001d037036	Zm00001eb277960	Pentatricopeptide repeat-containing protein chloroplastic
1_38980001_39080000	1	38993847	38995273	45.5243	Zm00001d028554	Zm00001eb011860	Cytosolic enolase 3
6_133620001_133720000	6	133714308	133718140	45.4627	Zm00001d037674	Zm00001eb283420	Alliin lyase
3_11100001_11200000	3	11198486	11199999	45.4357	Zm00001d039663	Zm00001eb122780	Alba DNA/RNA-binding protein
7_40560001_40660000	7	40655918	40658032	45.4296	Zm00001d019531	Zm00001eb306200	TLD-domain containing nucleolar protein
4_146320001_146420000	4	146400280	146411265	45.4266	Zm00001d051156	Zm00001eb185200	Putative phosphoenolpyruvate carboxylase kinase family protein
4_146320001_146420000	4	146400280	146411265	45.4266	Zm00001d051157	Zm00001eb185220	Adenosine kinase 2
5_70740001_70840000	5	70821253	70824930	45.4056	Zm00001d014976	Zm00001eb229750	nitrate transport3
5_70740001_70840000	5	70821253	70824930	45.4056	Zm00001d014977	Zm00001eb229760	brahma1
3_43100001_43200000	3	43102084	43118595	45.3837	Zm00001d040429	Zm00001eb128780	argonaute105
1_08920001_09020000	1	8920029	9017101	45.3822	Zm00001d027607	Zm00001eb003320	Cysteine-rich repeat secretory protein 3
1_08920001_09020000	1	8920029	9017101	45.3822	Zm00001d027610	Zm00001eb003330	Vegetative storage protein
1_08920001_09020000	1	8920029	9017101	45.3822	Zm00001d027611	Zm00001eb003340	Pentatricopeptide repeat-containing protein
1_08920001_09020000	1	8920029	9017101	45.3822	Zm00001d027612	Zm00001eb003350	Glutamate--tRNA ligase cytoplasmic
1_08920001_09020000	1	8920029	9017101	45.3822	Zm00001d027613	Zm00001eb003360	Tetratricopeptide repeat (TPR)-like superfamily protein
8_79100001_79200000	8	79159932	79190623	45.3498	Zm00001d009745	Zm00001eb345240	DNA damage-binding protein 1a
8_79100001_79200000	8	79159932	79190623	45.3498	Zm00001d009746	Zm00001eb338920	PIF / Ping-Pong family of plant transposases
4_85000001_85100000	4	85018213	85021599	45.3173	Zm00001d050383	Zm00001eb179540	Dihydrolipoyllysine-residue acetyltransferase component 4 of pyruvate dehydrogenase complex chloroplastic
4_85000001_85100000	4	85018213	85021599	45.3173	Zm00001d050384	Zm00001eb179550	None
1_52680001_52780000	1	52748678	52752943	45.309	Zm00001d028953	Zm00001eb015250	VQ motif family protein [Source:UniProtKB/TrEMBL%3BAcc:B4FFU9]
2_21900001_22000000	2	21954178	21965387	45.2897	Zm00001d002762	Zm00001eb074930	Ethylene-responsive transcription factor 2
4_175560001_175660000	4	175606299	175617404	45.275	Zm00001d051967	Zm00001eb258380	Rho-N domain-containing protein 1 chloroplastic
5_02240001_02340000	5	2329967	2337682	45.2719	Zm00001d012953	Zm00001eb211600	Protein NRT1/ PTR FAMILY 5.6
7_173500001_173600000	7	173501512	173563518	45.2248	Zm00001d022244	Zm00001eb328460	Mitochondrial ribosomal protein L37
7_173500001_173600000	7	173501512	173563518	45.2248	Zm00001d022245	Zm00001eb328470	IQ domain-containing protein IQM2
7_173500001_173600000	7	173501512	173563518	45.2248	Zm00001d022246	Zm00001eb328480	DEAD-box ATP-dependent RNA helicase 36
7_173500001_173600000	7	173501512	173563518	45.2248	Zm00001d022247	Zm00001eb328490	calcium ion binding
9_22880001_22980000	9	22943535	22976003	45.1987	Zm00001d045455	Zm00001eb378070	Inositol-3-phosphate synthase isozyme 1
9_22880001_22980000	9	22943535	22976003	45.1987	Zm00001d045456	Zm00001eb378080	Zinc finger (C3HC4-type RING finger) family protein
8_162620001_162720000	8	162639161	162658022	45.1931	Zm00001d011846	Zm00001eb362790	Calcium-dependent lipid-binding (CaLB domain) family protein
8_162620001_162720000	8	162639161	162658022	45.1931	Zm00001d011847	Zm00001eb362800	Putative HLH DNA-binding domain superfamily protein
2_241960001_242060000	2	242048663	242058710	45.0957	Zm00001d007900	Zm00001eb117170	Eukaryotic translation initiation factor 3 subunit I
2_241960001_242060000	2	242048663	242058710	45.0957	Zm00001d007901	Zm00001eb117180	Cylicin-1
2_241960001_242060000	2	242048663	242058710	45.0957	Zm00001d007902	Zm00001eb117190	Syntaxin 132
1_260360001_260460000	1	260370540	260372794	45.0741	Zm00001d033365	Zm00001eb051770	Putative cyclin-A3-1
2_27320001_27420000	2	27320299	27322550	45.0125	Zm00001d002936	Zm00001eb076490	Transportin-1
3_174000001_174100000	3	174086038	174099820	45.0067	Zm00001d042618	Zm00001eb145660	Floral homeotic protein PISTILLATA
3_174000001_174100000	3	174086038	174099820	45.0067	Zm00001d042619	Zm00001eb145670	Amino acid permease 2
3_174000001_174100000	3	174086038	174099820	45.0067	Zm00001d042620	Zm00001eb145680	NAD(P)H-quinone oxidoreductase subunit N chloroplastic
8_119260001_119360000	8	119261905	119336775	44.9324	Zm00001d010526	Zm00001eb351310	O-fucosyltransferase family protein
8_119260001_119360000	8	119261905	119336775	44.9324	Zm00001d010527	Zm00001eb351320	Fasciclin-like arabinogalactan protein 4
8_119260001_119360000	8	119261905	119336775	44.9324	Zm00001d010528	Zm00001eb351330	60S ribosomal protein L36
3_04640001_04740000	3	4703361	4739672	44.9276	Zm00001d039450	Zm00001eb120840	Probable phosphopantothenoylcysteine decarboxylase
3_04640001_04740000	3	4703361	4739672	44.9276	Zm00001d039451	Zm00001eb120860	Ribonuclease III family protein
3_04640001_04740000	3	4703361	4739672	44.9276	Zm00001d039452	Zm00001eb120880	DEAD-box ATP-dependent RNA helicase 20
9_04940001_05040000	9	5022302	5030314	44.9246	Zm00001d044845	Zm00001eb372570	binding
2_01640001_01740000	2	1642155	1720014	44.9025	Zm00001d001835	Zm00001eb066250	Protein ASPARTIC PROTEASE IN GUARD CELL 2
2_01640001_01740000	2	1642155	1720014	44.9025	Zm00001d001836	Zm00001eb197880	None
2_01640001_01740000	2	1642155	1720014	44.9025	Zm00001d001837	Zm00001eb066260	Duplicated homeodomain-like superfamily protein
[truncated: 496 more rows]

## Sheet: Supplementary Table 9
Supplementary Table 9. Key genes under selection for the reshaping of popcorn during domestication.
No.	ID	Chr	Pos_start	Pos_stop	XP-CLR	Gene(B73v4)	Gene(B73v5)	Annotation	Symbal	Function
1	1_276080001_276180000	1	276080116	276080747	69.7242	Zm00001d033859	Zm00001eb055920	knotted1	Kn1	Plant and ear architectures
2	9_157780001_157880000	9	157814318	157824772	78.2911	Zm00001d048527	Zm00001eb404260	rolled leaf1	RLD1	Plant architecture
3	7_173160001_173260000	7	173166674	173194225	89.883	Zm00001d022227	Zm00001eb328280	fused leaves1	Fdl1	Plant architecture
4	5_211100001_211200000	5	211114596	211185958	72.3215	Zm00001d017977	Zm00001eb253970	hairy sheath frayed1	Hsf1	Plant architecture
5	2_17700001_17800000	2	17715990	17770418	61.3007	Zm00001d002641	Zm00001eb073740	kernel row number2	KRN2	Kernel row number
6	8_18860001_18960000	8	18951887	18956124	56.1297	Zm00001d008749	Zm00001eb336930	barren inflorescence1	Bif1	Kernel row number
7	7_137260001_137360000	7	137261945	137283225	87.185	Zm00001d020941	Zm00001eb316740	tassel sheath4	Tsh4	Kernel row number
8	2_222200001_222300000	2	222219253	222256922	58.6941	Zm00001d007100	Zm00001eb110890	small kernel1	Smk1	kernel size
9	4_03800001_03900000	4	3821999	3844551	69.532	Zm00001d048709	Zm00001eb165610	benzoxazinless1	Bx1	Metabolism
10	4_03800001_03900000	4	3821999	3844551	69.532	Zm00001d048710	Zm00001eb165620	benzoxazinone synthesis2	Bx2	Metabolism
11	4_03760001_03860000	4	3787601	3844551	118.306	Zm00001d048707	Zm00001eb165590	benzoxazinone synthesis8	Bx8	Metabolism
12	6_112940001_113040000	6	112964990	113004262	69.122	Zm00001d037118	Zm00001eb278680	purple plant1	Pl1	Anthocyanin synthesis
13	1_47580001_47680000	1	47581082	47639631	103.004	Zm00001d028818	Zm00001eb014030	defective kernel1	Dek1	Aleurone layer
14	9_140240001_140340000	9	140240016	140335785	61.0488	Zm00001d047736	Zm00001eb396990	asparagine synthetase4	THP9	Protein synthesis
15	3_219980001_220080000	3	219980007	220058315	58.4445	Zm00001d044129	Zm00001eb159060	shrunken2	Sh2	Starch synthesis
16	9_124140001_124240000	9	124158253	124232803	61.0385	Zm00001d047253	Zm00001eb392880	sucrose synthase1	SUS1	Starch synthesis
17	2_01180001_01280000	2	1193790	1271448	56.9416	Zm00001d001803	Zm00001eb065890	small kernel10	Smk10	Starch synthesis
18	1_62120001_62220000	1	62214081	62216876	63.9284	Zm00001d029203	Zm00001eb017210	seven in absentia4	KW1	Protein and starch synthesis
19	2_18220001_18320000	2	18308252	18319990	46.6252	Zm00001d002654	Zm00001eb073830	naked endosperm1	NKD1	Protein and starch synthesis
20	10_149300001_149400000	10	149324054	149397395	180.696	Zm00001d026649	Zm00001eb434030	opaque endosperm7	O7	Protein and starch synthesis
21	1_17960001_18060000	1	17960832	18052887	148.599	Zm00001d027936	Zm00001eb006300	viviparous5	VP5	Carotene synthesis
22	2_20720001_20820000	2	20721043	20733127	61.9723	Zm00001d002736	Zm00001eb074640	carotenoid cleavage dioxygenase7	CCD7	Carotene synthesis
23	5_01360001_01460000	5	1360681	1391997	53.5099	Zm00001d012868	Zm00001eb210950	carotene isomerase3	Crti3	Carotene synthesis

## Sheet: Supplementary Table 10
Supplementary Table 10. The distribution of ZmKW1 alleles in teosinte and maize populations.
accession	ZmKW1 genetype	type
PI384071	qKW1N	Teosinte
Ames28145	qKW1N	Teosinte
Ames28068	qKW1N	Teosinte
Ames28104	qKW1N	Teosinte
Ames28091	qKW1N	Teosinte
Ames28126	qKW1N	Teosinte
Ames28131	qKW1N	Teosinte
Ames21790	qKW1N	Teosinte
PI566688	qKW1N	Teosinte
Ames28095	qKW1N	Teosinte
Ames28148	qKW1N	Teosinte
Ames28080	qKW1N	Teosinte
Ames28084	qKW1N	Teosinte
Ames28128	qKW1N	Teosinte
Ames28134	qKW1N	Teosinte
Ames28067	qKW1N	Teosinte
Ames28114	qKW1N	Teosinte
Ames28096	qKW1N	Teosinte
PI566687	qKW1N	Teosinte
Ames28123	qKW1N	Teosinte
Ames28124	qKW1N	Teosinte
Ames28075	qKW1N	Teosinte
Ames28130	qKW1N	Teosinte
Ames28139	qKW1N	Teosinte
Ames28103	qKW1N	Teosinte
Ames28113	qKW1N	Teosinte
Ames28102	qKW1N	Teosinte
Ames28119	qKW1N	Teosinte
Ames28116	qKW1N	Teosinte
Ames28099	qKW1N	Teosinte
Ames28120	qKW1N	Teosinte
Ames28140	qKW1N	Teosinte
Ames28106	qKW1N	Teosinte
Ames28110	qKW1N	Teosinte
Ames28138	qKW1N	Teosinte
Ames21889	qKW1N	Teosinte
Ames28079	qKW1N	Teosinte
Ames28076	qKW1N	Teosinte
Ames28093	qKW1N	Teosinte
Ames28100	qKW1N	Teosinte
Ames21814	qKW1N	Teosinte
Ames28136	qKW1N	Teosinte
Ames28129	qKW1N	Teosinte
Ames28105	qKW1N	Teosinte
Ames28118	qKW1N	Teosinte
Ames28152	qKW1N	Teosinte
Ames28132	qKW1N	Teosinte
PI658209	qKW1N	Teosinte
Ames28083	qKW1N	Teosinte
PI384062	qKW1N	Teosinte
Ames28144	qKW1N	Teosinte
Ames21800	qKW1N	Teosinte
Ames21803	qKW1N	Teosinte
Ames21799	qKW1N	Teosinte
Ames28144	qKW1N	Teosinte
Ames21798	qKW1N	Teosinte
PI566692	qKW1N	Teosinte
Ames28066	qKW1N	Teosinte
Ames21809	qKW1N	Teosinte
Ames28141	qKW1N	Teosinte
Ames21829	qKW1N	Teosinte
PI384063	qKW1N	Teosinte
Ames21785	qKW1N	Teosinte
Ames28089	qKW1N	Teosinte
Ames28107	qKW1N	Teosinte
Ames28133	qKW1N	Teosinte
Ames 28140	qKW1N	Teosinte
Ames28078	qKW1N	Teosinte
Ames28151	qKW1N	Teosinte
PI217409	qKW1N	Teosinte
Ames28125	qKW1N	Teosinte
Ames28144	qKW1N	Teosinte
Ames28117	qKW1D	Teosinte
Ames28127	qKW1D	Teosinte
Ames21787	qKW1D	Teosinte
Ames21808	qKW1D	Teosinte
Ames28077	qKW1D	Teosinte
Ames28092	qKW1D	Teosinte
Ames28143	qKW1D	Teosinte
Ames21826	qKW1D	Teosinte
Ames28085	qKW1D	Teosinte
Ames28146	qKW1D	Teosinte
Ames28094	qKW1D	Teosinte
Ames28149	qKW1D	Teosinte
Ames21812	qKW1D	Teosinte
Ames28072	qKW1D	Teosinte
Ames28074	qKW1D	Teosinte
Ames21796	qKW1D	Teosinte
Ames28097	qKW1D	Teosinte
Ames28111	qKW1D	Teosinte
Ames28070	qKW1D	Teosinte
Ames28073	qKW1D	Teosinte
Ames28121	qKW1D	Teosinte
Ames21830	qKW1D	Teosinte
Ames28108	qKW1D	Teosinte
Ames28142	qKW1D	Teosinte
PI658207	qKW1D	Teosinte
Ames28115	qKW1D	Teosinte
PI566689	qKW1D	Teosinte
Ames21797	qKW1D	Teosinte
Ames28150	qKW1D	Teosinte
Ames21801	qKW1D	Teosinte
Ames28122	qKW1D	Teosinte
Ames21810	qKW1D	Teosinte
Ames 28140	qKW1D	Teosinte
Ames28147	qKW1D	Teosinte
Ames 27178	qKW1N	Common Maize
Ames 27174	qKW1N	Common Maize
Ames 27187	qKW1N	Common Maize
Ames 27192	qKW1N	Common Maize
Ames 27164	qKW1N	Common Maize
Ames 27167	qKW1N	Common Maize
Ames 27153	qKW1N	Common Maize
Ames 27190	qKW1N	Common Maize
Ames 27175	qKW1N	Common Maize
Ames 27177	qKW1N	Common Maize
Ames 27165	qKW1N	Common Maize
Ames 27179	qKW1N	Common Maize
Ames 27184	qKW1N	Common Maize
Ames 27149	qKW1N	Common Maize
Ames 27180	qKW1N	Common Maize
Ames 27151	qKW1N	Common Maize
Ames 27166	qKW1N	Common Maize
Ames 27168	qKW1N	Common Maize
Ames 27183	qKW1N	Common Maize
Ames 27173	qKW1N	Common Maize
Ames 27172	qKW1N	Common Maize
Ames 27156	qKW1N	Common Maize
Ames 27170	qKW1N	Common Maize
Ames 27171	qKW1N	Common Maize
Ames 27169	qKW1N	Common Maize
Ames 27185	qKW1N	Common Maize
Ames 27196	qKW1N	Common Maize
Ames 27117	qKW1N	Common Maize
NSL 65873	qKW1N	Common Maize
Ames 27260	qKW1N	Common Maize
NSL 53094	qKW1N	Common Maize
PI 520774	qKW1N	Common Maize
PI 573098	qKW1N	Common Maize
Ames 27098	qKW1N	Common Maize
PI 550555	qKW1N	Common Maize
Ames 27189	qKW1N	Common Maize
PI 506248	qKW1N	Common Maize
Ames 27102	qKW1N	Common Maize
Ames 27451	qKW1N	Common Maize
PI 558520	qKW1N	Common Maize
Ames 27176	qKW1N	Common Maize
Ames 27082	qKW1N	Common Maize
Ames 27100	qKW1N	Common Maize
Ames 27100	qKW1N	Common Maize
PI 583352	qKW1N	Common Maize
NSL 65874	qKW1N	Common Maize
PI 558532	qKW1N	Common Maize
PI 606768	qKW1N	Common Maize
PI 595534	qKW1N	Common Maize
PI 606329	qKW1N	Common Maize
PI 587151	qKW1N	Common Maize
PI 587152	qKW1N	Common Maize
PI 594048	qKW1N	Common Maize
PI 608767	qKW1N	Common Maize
PI 607521	qKW1N	Common Maize
PI 587148	qKW1N	Common Maize
PI 597927	qKW1N	Common Maize
PI 594046	qKW1N	Common Maize
PI 595550	qKW1N	Common Maize
PI 608765	qKW1N	Common Maize
PI 587144	qKW1N	Common Maize
PI 587150	qKW1N	Common Maize
PI 606330	qKW1N	Common Maize
PI 595565	qKW1N	Common Maize
PI 594047	qKW1N	Common Maize
PI 550566	qKW1N	Common Maize
Ames 27080	qKW1N	Common Maize
Ames 27116	qKW1N	Common Maize
Ames 27101	qKW1N	Common Maize
Ames 27069	qKW1N	Common Maize
Ames 27095	qKW1N	Common Maize
Ames 28186	qKW1N	Common Maize
Ames 27090	qKW1N	Common Maize
PI 406112	qKW1N	Common Maize
Ames 27148	qKW1N	Common Maize
NSL 81599	qKW1N	Common Maize
Ames 26771	qKW1N	Common Maize
Ames 27070	qKW1N	Common Maize
Ames 27067	qKW1N	Common Maize
NSL 53083	qKW1N	Common Maize
PI 506253	qKW1N	Common Maize
Ames 27135	qKW1N	Common Maize
Ames 27097	qKW1N	Common Maize
Ames 27085	qKW1N	Common Maize
Ames 27093	qKW1N	Common Maize
NSL 30867	qKW1N	Common Maize
Ames 24577	qKW1N	Common Maize
PI 540745	qKW1N	Common Maize
Ames 27087	qKW1N	Common Maize
Ames 27121	qKW1N	Common Maize
Ames 2333	qKW1N	Common Maize
Ames 27089	qKW1N	Common Maize
PI 506247	qKW1N	Common Maize
PI 550440	qKW1N	Common Maize
Ames 2336	qKW1N	Common Maize
NSL 30894	qKW1N	Common Maize
PI 550465	qKW1N	Common Maize
Ames 28366	qKW1N	Common Maize
Ames 20190	qKW1N	Common Maize
Ames 27094	qKW1N	Common Maize
Ames 12735	qKW1N	Common Maize
Ames 10255	qKW1N	Common Maize
Ames 27130	qKW1N	Common Maize
Ames 19309	qKW1N	Common Maize
Ames 27143	qKW1N	Common Maize
Ames 19284	qKW1N	Common Maize
Ames 15929	qKW1N	Common Maize
Ames 27145	qKW1N	Common Maize
Ames 19330	qKW1N	Common Maize
Ames 27141	qKW1N	Common Maize
Ames 19314	qKW1N	Common Maize
Ames 12731	qKW1N	Common Maize
Ames 18999	qKW1N	Common Maize
Ames 24576	qKW1N	Common Maize
Ames 2340	qKW1N	Common Maize
Ames 14211	qKW1N	Common Maize
Ames 8399	qKW1N	Common Maize
Ames 19293	qKW1N	Common Maize
Ames 2335	qKW1N	Common Maize
Ames 2332	qKW1N	Common Maize
Ames 19308	qKW1N	Common Maize
Ames 19002	qKW1N	Common Maize
Ames 19016	qKW1N	Common Maize
Ames 2331	qKW1N	Common Maize
Ames 12729	qKW1N	Common Maize
Ames 27131	qKW1N	Common Maize
Ames 26138	qKW1N	Common Maize
Ames 19000	qKW1N	Common Maize
Ames 22754	qKW1N	Common Maize
Ames 27139	qKW1N	Common Maize
Ames 27099	qKW1N	Common Maize
Ames 27064	qKW1N	Common Maize
Ames 26757	qKW1N	Common Maize
Ames 19323	qKW1N	Common Maize
Ames 27066	qKW1N	Common Maize
Ames 27129	qKW1N	Common Maize
Ames 2327	qKW1N	Common Maize
Ames 27118	qKW1N	Common Maize
Ames 27112	qKW1N	Common Maize
Ames 27122	qKW1N	Common Maize
Ames 27138	qKW1N	Common Maize
Ames 26769	qKW1N	Common Maize
Ames 23405	qKW1N	Common Maize
Ames 19319	qKW1N	Common Maize
NSL 30053	qKW1N	Common Maize
Ames 22049	qKW1N	Common Maize
Ames 27115	qKW1N	Common Maize
Ames 24734	qKW1N	Common Maize
Ames 19326	qKW1N	Common Maize
Ames 21512	qKW1N	Common Maize
Ames 23450	qKW1N	Common Maize
Ames 19328	qKW1N	Common Maize
Ames 27108	qKW1N	Common Maize
Ames 27119	qKW1N	Common Maize
Ames 19327	qKW1N	Common Maize
Ames 24752	qKW1N	Common Maize
Ames 27144	qKW1N	Common Maize
Ames 27062	qKW1N	Common Maize
Ames 19316	qKW1N	Common Maize
Ames 27133	qKW1N	Common Maize
Ames 27091	qKW1N	Common Maize
Ames 28939	qKW1N	Common Maize
Ames 27132	qKW1N	Common Maize
Ames 26808	qKW1N	Common Maize
Ames 27050	qKW1N	Common Maize
PI 564682	qKW1N	Common Maize
Ames 26116	qKW1N	Common Maize
PI 587132	qKW1N	Common Maize
Ames 27084	qKW1N	Common Maize
PI 550441	qKW1N	Common Maize
Ames 27134	qKW1N	Common Maize
Ames 27126	qKW1N	Common Maize
Ames 28365	qKW1N	Common Maize
NSL 65871	qKW1N	Common Maize
PI 550483	qKW1N	Common Maize
Ames 27078	qKW1N	Common Maize
NSL 30038	qKW1N	Common Maize
Ames 27188	qKW1N	Common Maize
PI 587131	qKW1N	Common Maize
PI 587127	qKW1N	Common Maize
PI 550454	qKW1N	Common Maize
PI 543916	qKW1N	Common Maize
PI 524969	qKW1N	Common Maize
PI 587142	qKW1N	Common Maize
PI 517974	qKW1N	Common Maize
Ames 27065	qKW1N	Common Maize
Ames 27068	qKW1N	Common Maize
NSL 75979	qKW1N	Common Maize
PI 550472	qKW1N	Common Maize
Ames 27136	qKW1N	Common Maize
Ames 27160	qKW1N	Common Maize
PI 587130	qKW1N	Common Maize
Ames 24575	qKW1N	Common Maize
PI 550469	qKW1N	Common Maize
CIze 28	qKW1N	Common Maize
PI 587140	qKW1N	Common Maize
PI 583350	qKW1N	Common Maize
PI 550467	qKW1N	Common Maize
Ames 27261	qKW1N	Common Maize
PI 550461	qKW1N	Common Maize
PI 550490	qKW1N	Common Maize
Ames 27110	qKW1N	Common Maize
NSL 242484	qKW1N	Common Maize
PI 257507	qKW1N	Common Maize
Ames 27125	qKW1N	Common Maize
PI 550522	qKW1N	Common Maize
PI 587143	qKW1N	Common Maize
Ames 28367	qKW1N	Common Maize
NSL 30904	qKW1N	Common Maize
PI 587124	qKW1N	Common Maize
Ames 27137	qKW1N	Common Maize
Ames 27155	qKW1N	Common Maize
Ames 28291	qKW1N	Common Maize
PI 587128	qKW1N	Common Maize
Ames 27140	qKW1N	Common Maize
Ames 30967	qKW1N	Common Maize
CIze 21	qKW1N	Common Maize
PI 531084	qKW1N	Common Maize
NSL 22893	qKW1N	Common Maize
Ames 27092	qKW1N	Common Maize
PI 540747	qKW1N	Common Maize
Ames 22443	qKW1N	Common Maize
Ames 27111	qKW1N	Common Maize
PI 587139	qKW1N	Common Maize
PI 550558	qKW1N	Common Maize
Ames 27079	qKW1N	Common Maize
Ames 27114	qKW1N	Common Maize
PI 506255	qKW1N	Common Maize
PI 595561	qKW1N	Common Maize
PI 595550	qKW1N	Common Maize
PI 506246	qKW1N	Common Maize
Ames 27130	qKW1N	Common Maize
Ames 19327	qKW1N	Common Maize
PI 550441	qKW1N	Common Maize
Ames 28184	qKW1N	Common Maize
Ames 27451	qKW1N	Common Maize
NSL 65874	qKW1N	Common Maize
PI 587151	qKW1N	Common Maize
Ames 26771	qKW1N	Common Maize
Ames 19293	qKW1N	Common Maize
Ames 27193	qKW1D	Common Maize
Ames 27096	qKW1D	Common Maize
PI 587129	qKW1D	Common Maize
PI 550518	qKW1D	Common Maize
PI 587154	qKW1D	Common Maize
PI 587149	qKW1D	Common Maize
PI 608766	qKW1D	Common Maize
PI 595541	qKW1D	Common Maize
PI 587147	qKW1D	Common Maize
Ames 27083	qKW1D	Common Maize
Ames 27074	qKW1D	Common Maize
Ames 12732	qKW1D	Common Maize
Ames 12734	qKW1D	Common Maize
Ames 19288	qKW1D	Common Maize
Ames 2341	qKW1D	Common Maize
Ames 24989	qKW1D	Common Maize
Ames 23503	qKW1D	Common Maize
Ames 26604	qKW1D	Common Maize
Ames 20140	qKW1D	Common Maize
PI 459080	qKW1D	Common Maize
Ames 27076	qKW1D	Common Maize
NSL 65865	qKW1D	Common Maize
Ames 27105	qKW1D	Common Maize
Ames 27081	qKW1D	Common Maize
Ames 27071	qKW1D	Common Maize
PI 587138	qKW1D	Common Maize
Ames 27258	qKW1D	Common Maize
Ames 27072	qKW1D	Common Maize
NSL 28966	qKW1D	Common Maize
PI 595541	qKW1D	Common Maize

[truncated: 1 more sheets: Supplementary Table 11]
